# Supplementary material for: Proteomic analysis of cardiorespiratory fitness for prediction of mortality and multisystem disease risks
Source: Nat Med. 2024 Jun 4;30(6):1711–21. doi: 10.1038/s41591-024-03039-x (PMC11186767; doi:10.1038/s41591-024-03039-x)
Supplement: Supplementary file 3 — Supplemental Tables 1–14. [file 41591_2024_3039_MOESM3_ESM.xlsx]

## Sheet: Contents
Sheet	Contents
Supplemental Table 1	Baseline characteristics of fitness validation study populations and UK Biobank
Supplemental Table 2	LASSO model coefficients for fitness as derived in CARDIA.
Supplemental Table 3	Recalibrated LASSO model coefficients for use in Fenland
Supplemental Table 4	Recalibrated LASSO model coefficients for use in HERITAGE
Supplemental Table 5	Recalibrated LASSO model coefficients for use in UK Biobank.
Supplemental Table 6	LASSO model coefficients for the recalibrated top 21 proteomic CRF score
Supplemental Table 7	Cox model results from UK Biobank with proteomic CRF scores (recalibrated and abbreviated recalibrated scores) as the main predictors. Prevalent cases were excluded from analyses. Prevalent cases were defined as self-reported diagnosis (UK Biobank Data Field 20002) or physician diagnosis (UK Biobank Data Fields 2453, 2443, 6150).
Supplemental Table 8	Fine-Gray models for cause-specific death in UK Biobank with proteomic CRF scores (recalibrated and abbreviated recalibrated scores) as the main predictors. Prevalent cases were excluded from analyses. Prevalent cases were defined as self-reported diagnosis (UK Biobank Data Field 20002) or physician diagnosis (UK Biobank Data Fields 2453, 2443, 6150).
Supplemental Table 9	Table of characteristics from the subset of CARDIA participants without a history of CVD (myocardial infarction, stroke, heart failure, carotid artery disease, peripheral artery disease), diabetes, or hypertension.
Supplemental Table 10	LASSO model coefficients for fitness as derived from the subset of CARDIA participants without a history of CVD (myocardial infarction, stroke, heart failure, carotid artery disease, peripheral artery disease), diabetes, or hypertension.
Supplemental Table 11	Recalibrated LASSO model coefficients from Supplemental Table 10 for use in UK Biobank.
Supplemental Table 12	Cox model results from UK Biobank with recalibrated proteomic CRF scores derived from a “healthy” CARDIA subset as the main predictor. Prevalent cases were excluded from analyses. Prevalent cases were defined as self-reported diagnosis (UK Biobank Data Field 20002) or physician diagnosis (UK Biobank Data Fields 2453, 2443, 6150).
Supplemental Table 13	Cox model results from UK Biobank with protein scores and polygenic risk scores as the main predictors, including an interaction term.
Supplemental Table 14	Pearson correlations (along with p value and number of observations) between individual proteins and cardiovascular risk factors and disease in the CARDIA validation sample.

## Sheet: Supplemental Table 1
Supplemental Table 1A: Baseline characteristics of fitness validation study populations
Characteristic	Fenland		HERITAGE		BLSA
	Men	Women	Men	Women	Men	Women
	(N=4847)	(N=5473)	(N=333)	(N=409)	(N=387)	(N=458)
Age (years)	48 (42, 54)	48 (42, 54)	31 (22, 48)	31 (22, 45)	70 (57, 80)	67 (57, 76)
Race, n (%)
Black	-	-	105 (32%)	181 (44%)	80 (21%)	129 (28%)
Unknown / Other	338 (7%)	389 (7%)	-	-	25 (6%)	41 (9%)
White	4509 (93%)	5084 (93%)	228 (68%)	228 (56%)	282 (73%)	288 (63%)
Body mass index (kg/m2)	27 (24, 29)	25 (23, 29)	26 (23, 30)	25 (22, 30)	27 (25, 29)	26 (23, 29)
VO2 max (ml/kg/min)	43.0 (37.8, 49.1)	35.0 (30.6, 40.6)	35 (30, 43)	27 (22, 32)	24.6 (20.6, 29.3)	22 (18, 27)
Supplemental Table 1B: Baseline characteristics of UK Biobank
Characteristic	N = 21,988
Age	58 (50, 64)
Female	11,830 (54%)
Race n (%)
Asian	466 (2.1%)
Black	489 (2.2%)
Mixed	155 (0.7%)
Unknown-other	359 (1.6%)
White	20,519 (93%)
Body mass index (kg/m2)	26.8 (24.2, 29.9)
Unknown	109
Low-density lipoprotein (mmol/L)	3.49 (2.90, 4.11)
Unknown	1075
Systolic blood pressure (mmHg)	138 (125, 152)
Unknown	1349
Diabetes	1,247 (5.7%)
Unknown	23
Townsend Deprivation Index	-2.1 (-3.6, 0.7)
Unknown	35
Smoking status
Current	2,305 (10%)
Never_NoAnswer	12,006 (55%)
Previous	7,651 (35%)
Unknown	26
Alcohol use
Current	20,030 (91%)
Never_NoAnswer	1,052 (4.8%)
Previous	880 (4.0%)
Unknown	26
Whole body fat free mass by bioimpedence	51 (43, 62)
Unknown	452

## Sheet: Supplemental Table 2
Supplemental Table 2 – LASSO model coefficients for fitness as derived in CARDIA.
AptName	UniProt	EntrezGeneSymbol	TargetFullName	Beta
seq.4962.52	Q49AH0	CDNF	Cerebral dopamine neurotrophic factor	0.0484326
seq.15522.2	Q9H4G4	GLIPR2	Golgi-associated plant pathogenesis-related protein 1	0.0482287
seq.3042.7	P02144	MB	Myoglobin	0.0340354
seq.11277.23	P18850	ATF6	Cyclic AMP-dependent transcription factor ATF-6 alpha	0.0306378
seq.3077.66	P00742	F10	Coagulation factor Xa	0.027029
seq.13747.9	P23280	CA6	Carbonic anhydrase 6	0.0264574
seq.9282.12	P16562	CRISP2	Cysteine-rich secretory protein 2	0.0218462
seq.20069.23	Q8WU03	GLYATL2	Glycine N-acyltransferase-like protein 2	0.0208259
seq.20187.10	P06756|P05106	ITGAV|ITGB3	Integrin alpha V beta 3	0.0201011
seq.2658.27	Q16288	NTRK3	NT-3 growth factor receptor	0.0196864
seq.21319.196	Q6IN84	MRM1	rRNA methyltransferase 1, mitochondrial	0.0182792
seq.3685.53	Q9BY79	MFRP	Membrane frizzled-related protein	0.0178474
seq.11302.237	Q92752	TNR	Tenascin-R	0.0174926
seq.6525.17	Q6B8I1	DUSP13	Dual specificity protein phosphatase 13 isoform A	0.0172671
seq.18880.81	P02461	COL3A1	Collagen Type III	0.0164962
seq.13991.47	O43432	EIF4G3	Eukaryotic translation initiation factor 4 gamma 3	0.015872
seq.8885.6	Q8IZS8	CACNA2D3	Voltage-dependent calcium channel subunit alpha-2/delta-3	0.0151525
seq.4125.52	Q15109	AGER	Advanced glycosylation end product-specific receptor, soluble	0.0145492
seq.7208.60	Q9UBM8	MGAT4C	Alpha-1,3-mannosyl-glycoprotein 4-beta-N-acetylglucosaminyltransferase C	0.0143138
seq.24688.9	Q96MA1	DMRTB1	Doublesex- and mab-3-related transcription factor B1	0.012724
seq.2677.1	P00533	EGFR	Epidermal growth factor receptor	0.012697
seq.8971.9	Q9ULB1	NRXN1	Neurexin-1	0.0125525
seq.3003.29	O14931	NCR3	Natural cytotoxicity triggering receptor 3	0.0123089
seq.5657.28	Q11201	ST3GAL1	CMP-N-acetylneuraminate-beta-galactosamide-alpha-2,3-sialyltransferase 1	0.011176
seq.3331.8	Q6NW40	RGMB	RGM domain family member B	0.0111266
seq.5026.66	P23396	RPS3	40S ribosomal protein S3	0.0109509
seq.4324.33	P09228	CST2	Cystatin-SA	0.0107363
seq.5483.1	Q96B86	RGMA	Repulsive guidance molecule A	0.0105449
seq.13730.18	P53634	CTSC	Dipeptidyl peptidase 1	0.0103676
seq.8051.10	Q8N302	AGGF1	Angiogenic factor with G patch and FHA domains 1	0.0101444
seq.10756.34	Q969E3	UCN3	Urocortin-3	0.00990213
seq.7015.8	O75023	LILRB5	Leukocyte immunoglobulin-like receptor subfamily B member 5	0.00975216
seq.20079.6	Q16822	PCK2	Phosphoenolpyruvate carboxykinase [GTP], mitochondrial	0.00974825
seq.20382.8	Q9UJG1	MOSPD1	Motile sperm domain-containing protein 1	0.00939624
seq.7199.3	O14994	SYN3	Synapsin-3	0.0092117
seq.18197.97	P17540	CKMT2	Creatine kinase S-type, mitochondrial	0.00918587
seq.7117.21	O75830	SERPINI2	Serpin I2	0.00916708
seq.22500.9	Q9P086	MED11	Mediator of RNA polymerase II transcription subunit 11	0.00885309
seq.5456.59	Q96KN2	CNDP1	Beta-Ala-His dipeptidase	0.00877756
seq.7970.315	Q13508	ART3	Ecto-ADP-ribosyltransferase 3	0.00863429
seq.7735.17	P36955	SERPINF1	Pigment epithelium-derived factor	0.00843371
seq.11543.84	Q9UHB6	LIMA1	LIM domain and actin-binding protein 1	0.00819344
seq.9595.11	O60909	B4GALT2	Beta-1,4-galactosyltransferase 2	0.00805022
seq.11360.39	P23921	RRM1	Ribonucleoside-diphosphate reductase large subunit	0.00754234
seq.13119.26	Q9UK55	SERPINA10	Protein Z-dependent protease inhibitor	0.00753416
seq.22514.12	Q969F2	NKD2	Protein naked cuticle homolog 2	0.00749284
seq.18905.5	P08779	KRT16	Keratin, type I cytoskeletal 16	0.00728429
seq.18873.8	P31997	CEACAM8	Carcinoembryonic antigen-related cell adhesion molecule 8	0.00727909
seq.22073.47	P24539	ATP5PB	ATP synthase B chain, mitochondrial	0.00727124
seq.12507.16	Q96DU7	ITPKC	Inositol-trisphosphate 3-kinase C	0.00720374
seq.19496.1	Q9BXD5	NPL	N-acetylneuraminate lyase	0.00692519
seq.5699.19	Q15884	FAM189A2	Protein FAM189A2	0.00688983
seq.19331.18	Q9UQB8	BAIAP2	Brain-specific angiogenesis inhibitor 1-associated protein 2	0.00668885
seq.9242.11	P35070	BTC	Betacellulin	0.00616769
seq.6605.17	P35858	IGFALS	Insulin-like growth factor-binding protein complex acid labile subunit	0.00605144
seq.15635.4	Q9H3U7	SMOC2	SPARC-related modular calcium-binding protein 2	0.00601985
seq.18894.1	P18283	GPX2	Glutathione peroxidase 2	0.00595144
seq.12916.3	P56278	MTCP1	Protein p13 MTCP-1	0.00588653
seq.11292.13	Q6AZY7	SCARA3	Scavenger receptor class A member 3:region 2	0.00572609
seq.3592.4	Q14012	CAMK1	Calcium/calmodulin-dependent protein kinase type 1	0.00554299
seq.20514.8	Q13145	BAMBI	BMP and activin membrane-bound inhibitor homolog:Extracellular domain	0.00542241
seq.11220.53	Q8TEF2	C10orf105	Uncharacterized protein C10orf105	0.00540657
seq.22398.5	O43423	ANP32C	Acidic leucine-rich nuclear phosphoprotein 32 family member C	0.00535174
seq.18265.18	Q8IZ26	ZNF34	Zinc finger protein 34	0.00531664
seq.13375.48	O43761	SYNGR3	Synaptogyrin-3	0.00528788
seq.22576.1	Q9NNX6	CD209	CD209 antigen	0.0051559
seq.3212.30	Q9NR71	ASAH2	Neutral ceramidase	0.0050355
seq.18913.3	P51946	CCNH	Cyclin-H	0.00494662
seq.19323.1	O00559	EBAG9	Receptor-binding cancer antigen expressed on SiSo cells	0.00476288
seq.15455.40	Q13444	ADAM15	Disintegrin and metalloproteinase domain-containing protein 15:Extracellular domain	0.00464688
seq.22403.13	O60814	H2BC12	Histone H2B type 1-K	0.00462268
seq.7982.10	Q9BYC8	MRPL32	39S ribosomal protein L32, mitochondrial	0.00433697
seq.22098.10	Q8N7R7	CCNYL1	Cyclin-Y-like protein 1	0.00432594
seq.5029.3	Q12884	FAP	Prolyl endopeptidase FAP	0.00431201
seq.10785.8	Q8N7C0	LRRC52	Leucine-rich repeat-containing protein 52	0.00422367
seq.11310.8	P32926	DSG3	Desmoglein-3	0.00389159
seq.19581.15	P24593	IGFBP5	Insulin-like growth factor-binding protein 5	0.00383481
seq.19135.5	Q969T7	NT5C3B	7-methylguanosine phosphate-specific 5'-nucleotidase	0.00361031
seq.5621.64	Q9NS62	THSD1	Thrombospondin type-1 domain-containing protein 1	0.00343825
seq.8459.10	P22004	BMP6	Bone morphogenetic protein 6	0.00342094
seq.12554.10	O75771	RAD51D	DNA repair protein RAD51 homolog 4	0.00330094
seq.17855.28	P49798	RGS4	Regulator of G-protein signaling 4	0.00315604
seq.8749.194	P15813	CD1D	Antigen-presenting glycoprotein CD1d	0.00304521
seq.18340.2	P28070	PSMB4	Proteasome subunit beta type-4	0.00304417
seq.16872.248	O43708	GSTZ1	Maleylacetoacetate isomerase	0.00300047
seq.11190.129	Q96TA2	YME1L1	ATP-dependent zinc metalloprotease YME1L1	0.002986
seq.23624.34	Q9NZ42	PSENEN	Gamma-secretase subunit PEN-2	0.00297031
seq.25419.59	Q5MJ08	SPANXN4	Sperm protein associated with the nucleus on the X chromosome N4	0.00293822
seq.4842.62	P51654	GPC3	Glypican-3	0.00291664
seq.5636.10	P55083	MFAP4	Microfibril-associated glycoprotein 4	0.00271715
seq.8351.17	Q6UWY2	PRSS57	Serine protease 57	0.00269119
seq.24490.16	Q8WY91	THAP4	THAP domain-containing protein 4	0.00267689
seq.12456.5	Q16875	PFKFB3	6-phosphofructo-2-kinase/fructose-2,6-bisphosphatase 3	0.00240153
seq.4342.10	P05362	ICAM1	Intercellular adhesion molecule 1	0.0023635
seq.17857.6	P28330	ACADL	Long-chain specific acyl-CoA dehydrogenase, mitochondrial	0.00235515
seq.21135.16	Q9Y3B4	SF3B6	Splicing factor 3B subunit 6	0.00219601
seq.3488.64	P04040	CAT	Catalase	0.00201899
seq.16823.75	O95236	APOL3	Apolipoprotein L3	0.00179344
seq.24407.31	O14782	KIF3C	Kinesin-like protein KIF3C	0.00175697
seq.5008.51	P04179	SOD2	Superoxide dismutase [Mn], mitochondrial	0.00153973
seq.6430.36	Q8N3H0	TAFA2	Protein FAM19A2	0.00117559
seq.21897.4	Q16552|Q96PD4	IL17A|IL17F	IL-17/IL-17F	0.00115288
seq.11549.6	P61371	ISL1	Insulin gene enhancer protein ISL-1	0.0011401
seq.3313.21	Q15485	FCN2	Ficolin-2	0.00107114
seq.10439.57	P19961	AMY2B	Alpha-amylase 2B	0.000954738
seq.3583.54	P15289	ARSA	Arylsulfatase A	0.000927103
seq.8960.3	Q6P179	ERAP2	Endoplasmic reticulum aminopeptidase 2	0.000920982
seq.21314.11	Q9GZZ9	UBA5	Ubiquitin-like modifier-activating enzyme 5	0.000893534
seq.22772.125	Q9Y512	SAMM50	Sorting and assembly machinery component 50 homolog	0.000882126
seq.9269.7	P43251	BTD	Biotinidase	0.000826766
seq.17775.8	Q9UI15	TAGLN3	Transgelin-3	0.00077654
seq.8269.327	Q6UWY0	ARSK	Arylsulfatase K	0.000713085
seq.21730.56	O94966	USP19	Ubiquitin carboxyl-terminal hydrolase 19	0.000675107
seq.10762.2	A4D1S0	KLRG2	Killer cell lectin-like receptor subfamily G member 2:N-term	0.000616183
seq.2333.72	P01137	TGFB1	Transforming growth factor beta-1	0.000612358
seq.5280.68	Q9H1K4	SLC25A18	Mitochondrial glutamate carrier 2	0.000586281
seq.10025.1	P09622	DLD	Dihydrolipoyl dehydrogenase, mitochondrial	0.000556302
seq.11934.9	Q68E01	INTS3	Integrator complex subunit 3	0.000535693
seq.21180.16	Q63HM9	PLCXD3	PI-PLC X domain-containing protein 3	0.000513632
seq.5867.60	P05089	ARG1	Arginase-1	0.000491609
seq.9049.2	O15427	SLC16A3	Monocarboxylate transporter 4	0.000482509
seq.5643.2	Q6JVE9	LCN8	Epididymal-specific lipocalin-8	0.000440191
seq.8038.41	Q15738	NSDHL	Sterol-4-alpha-carboxylate 3-dehydrogenase, decarboxylating	0.00029775
seq.9188.119	Q07325	CXCL9	C-X-C motif chemokine 9	0.000208501
seq.17829.2	Q9BQ50	TREX2	Three prime repair exonuclease 2	0.000183746
seq.7198.197	O75063	FAM20B	Glycosaminoglycan xylosylkinase	0.00017201
seq.11838.130	Q92508	PIEZO1	Piezo-type mechanosensitive ion channel component 1	0.000141961
seq.2954.56	P22894	MMP8	Neutrophil collagenase	9.47251e-05
seq.25938.13	Q9Y4Z2	NEUROG3	Neurogenin-3	7.08569e-05
seq.8818.13	P38484	IFNGR2	Interferon gamma receptor 2:Cytoplasmic domain	5.22691e-05
seq.20237.38	P04181	OAT	Ornithine aminotransferase, mitochondrial	5.15856e-05
seq.9484.75	Q14126	DSG2	Desmoglein-2	4.15338e-05
seq.9385.4	P10253	GAA	Lysosomal alpha-glucosidase	4.05441e-05
seq.10035.6	Q13115	DUSP4	Dual specificity protein phosphatase 4	3.63282e-05
seq.6237.11	Q8N441	FGFRL1	Fibroblast growth factor receptor-like 1	3.07548e-05
seq.21379.30	Q9NVF9	ETNK2	Ethanolamine kinase 2	2.73424e-05
seq.9204.33	P01189	POMC	Pro-opiomelanocortin	1.86455e-05
seq.5927.4	O95389	CCN6	WNT1-inducible-signaling pathway protein 3	1.04392e-05
seq.5930.54	P19429	TNNI3	Troponin I, cardiac muscle	4.09353e-06
seq.10001.7	P04049	RAF1	RAF proto-oncogene serine/threonine-protein kinase	0
seq.10003.15	P51814	ZNF41	Zinc finger protein 41	0
seq.10006.25	P19419	ELK1	ETS domain-containing protein Elk-1	0
seq.10008.43	P43080	GUCA1A	Guanylyl cyclase-activating protein 1	0
seq.10010.10	Q14457	BECN1	Beclin-1	0
seq.10011.65	Q01968	OCRL	Inositol polyphosphate 5-phosphatase OCRL-1	0
seq.10012.5	O95238	SPDEF	SAM pointed domain-containing Ets transcription factor	0
seq.10014.31	O43623	SNAI2	Zinc finger protein SNAI2	0
seq.10015.119	Q13303	KCNAB2	Voltage-gated potassium channel subunit beta-2	0
seq.10022.207	Q9Y253	POLH	DNA polymerase eta	0
seq.10023.32	P11473	VDR	Vitamin D3 receptor	0
seq.10024.44	Q86XE5	HOGA1	4-hydroxy-2-oxoglutarate aldolase, mitochondrial	0
seq.10030.8	Q9UIF7	MUTYH	Adenine DNA glycosylase	0
seq.10036.201	Q9H4I2	ZHX3	Zinc fingers and homeoboxes protein 3	0
seq.10037.98	Q96PQ1	SIGLEC12	Sialic acid-binding Ig-like lectin 12:Ig-like V-type 2 domain, Isoform long	0
seq.10039.32	P00491	PNP	Purine nucleoside phosphorylase	0
seq.10040.63	Q9H3D4	TP63	Tumor protein 63	0
seq.10042.8	Q96BR1	SGK3	Serine/threonine-protein kinase Sgk3	0
seq.10043.31	O60885	BRD4	Bromodomain-containing protein 4	0
seq.10044.12	Q9GZT5	WNT10A	Protein Wnt-10a	0
seq.10045.47	Q13618	CUL3	Cullin-3	0
seq.10046.55	Q13490	BIRC2	Baculoviral IAP repeat-containing protein 2	0
seq.10047.12	P19878	NCF2	Neutrophil cytosol factor 2	0
seq.10048.7	Q13951	CBFB	Core-binding factor subunit beta	0
seq.10049.112	P54274	TERF1	Telomeric repeat-binding factor 1	0
seq.10053.5	Q13418	ILK	Integrin-linked protein kinase	0
seq.10054.3	Q9H2C0	GAN	Gigaxonin	0
seq.10056.5	Q08050	FOXM1	Forkhead box protein M1	0
seq.10058.1	P54725	RAD23A	UV excision repair protein RAD23 homolog A	0
seq.10063.10	Q9NW38	FANCL	E3 ubiquitin-protein ligase FANCL	0
seq.10064.12	O75884	RBBP9	Putative hydrolase RBBP9	0
seq.10069.2	Q13526	PIN1	Peptidyl-prolyl cis-trans isomerase NIMA-interacting 1	0
seq.10070.22	P16885	PLCG2	1-phosphatidylinositol 4,5-bisphosphate phosphodiesterase gamma-2	0
seq.10073.22	Q9NUW8	TDP1	Tyrosyl-DNA phosphodiesterase 1	0
seq.10074.128	P25440	BRD2	Bromodomain-containing protein 2	0
seq.10075.75	Q9BR61	ACBD6	Acyl-CoA-binding domain-containing protein 6	0
seq.10076.1	O00189	AP4M1	AP-4 complex subunit mu-1	0
seq.10078.5	O95817	BAG3	BAG family molecular chaperone regulator 3	0
seq.10080.9	Q14232	EIF2B1	Translation initiation factor eIF-2B subunit alpha	0
seq.10081.17	Q9UPW6	SATB2	DNA-binding protein SATB2	0
seq.10082.251	P07196	NEFL	Neurofilament light polypeptide	0
seq.10085.25	P49675	STAR	Steroidogenic acute regulatory protein, mitochondrial	0
seq.10086.39	P35520	CBS	Cystathionine beta-synthase	0
seq.10087.10	P02489	CRYAA	Alpha-crystallin A chain	0
seq.10088.37	P07741	APRT	Adenine phosphoribosyltransferase	0
seq.10089.7	O95671	ASMTL	N-acetylserotonin O-methyltransferase-like protein	0
seq.10336.3	Q9UNE7	STUB1	E3 ubiquitin-protein ligase CHIP	0
seq.10339.48	P09104	ENO2	Gamma-enolase	0
seq.10342.55	Q8N2W9	PIAS4	E3 SUMO-protein ligase PIAS4	0
seq.10344.334	Q13651	IL10RA	Interleukin-10 receptor subunit alpha	0
seq.10346.5	P40763	STAT3	Signal transducer and activator of transcription 3	0
seq.10351.51	P10914	IRF1	Interferon regulatory factor 1	0
seq.10354.57	P40763	STAT3	Signal transducer and activator of transcription 3	0
seq.10356.21	P05412	JUN	Transcription factor AP-1	0
seq.10361.25	P00973	OAS1	2'-5'-oligoadenylate synthase 1	0
seq.10362.35	P01106	MYC	Myc proto-oncogene protein	0
seq.10363.13	P84022	SMAD3	Mothers against decapentaplegic homolog 3	0
seq.10364.6	Q15796	SMAD2	Mothers against decapentaplegic homolog 2	0
seq.10365.132	P29460|Q9NPF7	IL12B|IL23A	Interleukin-23	0
seq.10366.11	P16234	PDGFRA	Platelet-derived growth factor receptor alpha	0
seq.10367.62	P29459|P29460	IL12A|IL12B	Interleukin-12	0
seq.10370.21	P42224	STAT1	Signal transducer and activator of transcription 1-alpha/beta	0
seq.10372.18	P42226	STAT6	Signal transducer and activator of transcription 6	0
seq.10382.1	Q9Y5C1	ANGPTL3	Angiopoietin-related protein 3	0
seq.10390.21	Q9ULT6	ZNRF3	E3 ubiquitin-protein ligase ZNRF3	0
seq.10396.6	Q07820	MCL1	Induced myeloid leukemia cell differentiation protein Mcl-1	0
seq.10398.110	Q15327	ANKRD1	Ankyrin repeat domain-containing protein 1	0
seq.10418.36	Q86Y82	STX12	Syntaxin-12	0
seq.10420.30	Q9NVQ4	FAIM	Fas apoptotic inhibitory molecule 1	0
seq.10424.31	Q9NQX5	NPDC1	Neural proliferation differentiation and control protein 1	0
seq.10425.3	O43286	B4GALT5	Beta-1,4-galactosyltransferase 5	0
seq.10428.1	P43631	KIR2DS2	Killer cell immunoglobulin-like receptor 2DS2	0
seq.10430.31	P08195	SLC3A2	4F2 cell-surface antigen heavy chain:Cytoplasmic domain	0
seq.10432.3	Q3SXP7	SHISAL1	Uncharacterized protein KIAA1644	0
seq.10435.2	P20933	AGA	N(4)-(beta-N-acetylglucosaminyl)-L-asparaginase	0
seq.10438.19	P15509	CSF2RA	Granulocyte-macrophage colony-stimulating factor receptor subunit alpha	0
seq.10440.26	Q9H6B4	CLMP	CXADR-like membrane protein:Extracellular domain	0
seq.10442.1	Q8WZ59	TMEM190	Transmembrane protein 190	0
seq.10447.18	Q9H361	PABPC3	Polyadenylate-binding protein 3	0
seq.10449.31	Q6UWI4	SHISA2	Protein shisa-2 homolog	0
seq.10451.11	Q02818	NUCB1	Nucleobindin-1	0
seq.10453.7	Q6UY09	CEACAM20	Carcinoembryonic antigen-related cell adhesion molecule 20	0
seq.10454.99	Q9Y2G8	DNAJC16	DnaJ homolog subfamily C member 16	0
seq.10455.196	Q6EBC2	IL31	Interleukin-31	0
seq.10457.3	O95256	IL18RAP	Interleukin-18 receptor accessory protein	0
seq.10460.1	Q13231	CHIT1	Chitotriosidase-1	0
seq.10462.14	Q9Y5Q6	INSL5	Insulin-like peptide INSL5	0
seq.10463.23	P09923	ALPI	Intestinal-type alkaline phosphatase	0
seq.10464.6	Q9H6X2	ANTXR1	Anthrax toxin receptor 1	0
seq.10472.53	Q92956	TNFRSF14	Tumor necrosis factor receptor superfamily member 14	0
seq.10473.2	Q03403	TFF2	Trefoil factor 2	0
seq.10479.18	P09238	MMP10	Stromelysin-2	0
seq.10480.33	P13987	CD59	CD59 glycoprotein	0
seq.10490.3	P04843	RPN1	Dolichyl-diphosphooligosaccharide--protein glycosyltransferase subunit 1:Cytoplasmic domain	0
seq.10499.1	Q96A25	TMEM106A	Transmembrane protein 106A	0
seq.10505.12	Q68DV7	RNF43	E3 ubiquitin-protein ligase RNF43	0
seq.10506.53	O15173	PGRMC2	Membrane-associated progesterone receptor component 2	0
seq.10507.166	P26436	ACRV1	Acrosomal protein SP-10	0
seq.10510.62	Q6UWF3	SCIMP	SLP adapter and CSK-interacting membrane protein	0
seq.10512.13	P32927	CSF2RB	Cytokine receptor common subunit beta:Extracellular domain	0
seq.10513.13	Q9Y2W7	KCNIP3	Calsenilin	0
seq.10514.5	P41222	PTGDS	Prostaglandin-H2 D-isomerase	0
seq.10521.10	Q9BRK3	MXRA8	Matrix-remodeling-associated protein 8:Extracellular domain	0
seq.10527.22	Q08211	DHX9	ATP-dependent RNA helicase A	0
seq.10528.2	P16444	DPEP1	Dipeptidase 1	0
seq.10531.18	P01111	NRAS	GTPase NRas	0
seq.10534.40	P09874	PARP1	Poly [ADP-ribose] polymerase 1:BRCA1 C-terminal:BRCA1 C-terminus domian	0
seq.10535.25	Q02221	COX6A2	Cytochrome c oxidase subunit 6A2, mitochondrial	0
seq.10539.30	Q8TCZ2	CD99L2	CD99 antigen-like protein 2	0
seq.10546.2	Q8WU66	TSPEAR	Thrombospondin-type laminin G domain and EAR repeat-containing protein	0
seq.10550.37	O00238	BMPR1B	Bone morphogenetic protein receptor type-1B	0
seq.10551.7	O43561	LAT	Linker for activation of T-cells family member 1	0
seq.10552.88	O43908	KLRC4	NKG2-F type II integral membrane protein	0
seq.10553.8	Q8NFQ8	TOR1AIP2	Torsin-1A-interacting protein 2	0
seq.10557.6	Q8N6K0	TEX29	Testis-expressed sequence 29 protein	0
seq.10558.26	Q9HC56	PCDH9	Protocadherin-9	0
seq.10560.1	Q9NQX7	ITM2C	Integral membrane protein 2C:N-term	0
seq.10561.5	Q96LB9	PGLYRP3	Peptidoglycan recognition protein 3	0
seq.10562.42	Q8NC67	NETO2	Neuropilin and tolloid-like protein 2	0
seq.10563.13	Q7Z3D4	LYSMD3	LysM and putative peptidoglycan-binding domain-containing protein 3	0
seq.10565.19	O94933	SLITRK3	SLIT and NTRK-like protein 3	0
seq.10569.28	P55001	MFAP2	Microfibrillar-associated protein 2	0
seq.10571.14	P26572	MGAT1	Alpha-1,3-mannosyl-glycoprotein 2-beta-N-acetylglucosaminyltransferase	0
seq.10572.65	O60676	CST8	Cystatin-8	0
seq.10574.10	P61769	B2M	Beta-2-microglobulin	0
seq.10575.31	Q9UHX1	PUF60	Poly(U)-binding-splicing factor PUF60	0
seq.10576.7	Q6UX71	PLXDC2	Plexin domain-containing protein 2:Extracellular domain	0
seq.10580.14	Q6UW10	SFTA2	Surfactant-associated protein 2	0
seq.10582.36	Q9H5K3	POMK	Protein O-mannose kinase	0
seq.10583.1	Q6UXF1	TMEM108	Transmembrane protein 108	0
seq.10584.7	O43181	NDUFS4	NADH dehydrogenase [ubiquinone] iron-sulfur protein 4, mitochondrial	0
seq.10588.39	Q9UNP4	ST3GAL5	Lactosylceramide alpha-2,3-sialyltransferase	0
seq.10589.7	Q5VY80	RAET1L	Retinoic acid early transcript 1L protein	0
seq.10600.24	O14967	CLGN	Calmegin	0
seq.10603.1	P15516	HTN3	Histatin-3	0
seq.10605.22	Q9HDC9	APMAP	Adipocyte plasma membrane-associated protein	0
seq.10606.34	Q5JTV8	TOR1AIP1	Torsin-1A-interacting protein 1:Perinuclear domain	0
seq.10608.9	P15515	HTN1	Histatin-1	0
seq.10612.18	O60568	PLOD3	Procollagen-lysine,2-oxoglutarate 5-dioxygenase 3	0
seq.10613.33	Q6P4E1	GOLM2	Protein CASC4	0
seq.10615.18	P25189	MPZ	Myelin protein P0	0
seq.10616.67	Q9NZ53	PODXL2	Podocalyxin-like protein 2	0
seq.10618.190	P98164	LRP2	Low-density lipoprotein receptor-related protein 2	0
seq.10621.26	Q569H4	PRR16	Protein Largen	0
seq.10623.19	P15941	MUC1	Mucin-1:region 1	0
seq.10624.45	Q1W4C9	SPINK13	Serine protease inhibitor Kazal-type 13	0
seq.10626.116	Q8NDV1	ST6GALNAC3	Alpha-N-acetylgalactosaminide alpha-2,6-sialyltransferase 3	0
seq.10627.87	Q06481	APLP2	Amyloid-like protein 2	0
seq.10630.5	Q9BUP3	HTATIP2	Oxidoreductase HTATIP2	0
seq.10631.9	O15173	PGRMC2	Membrane-associated progesterone receptor component 2	0
seq.10636.1	Q8TD46	CD200R1	Cell surface glycoprotein CD200 receptor 1:Isoform 4, Cytoplasmic Domain	0
seq.10637.50	Q6UXG2	ELAPOR1	UPF0577 protein KIAA1324:Extracellular domain	0
seq.10638.1	Q9BSI4	TINF2	TERF1-interacting nuclear factor 2	0
seq.10643.16	Q96PB7	OLFM3	Noelin-3:Isoform 2, C-term	0
seq.10647.18	Q8N9N2	ASCC1	Activating signal cointegrator 1 complex subunit 1	0
seq.10663.42	O15503	INSIG1	Insulin-induced gene 1 protein	0
seq.10666.7	Q9UJJ9	GNPTG	N-acetylglucosamine-1-phosphotransferase subunit gamma	0
seq.10667.78	Q5T7R7	C1orf185	Uncharacterized protein C1orf185	0
seq.10668.5	Q12846	STX4	Syntaxin-4	0
seq.10672.75	P07988	SFTPB	Pulmonary surfactant-associated protein B	0
seq.10675.223	Q9Y320	TMX2	Thioredoxin-related transmembrane protein 2	0
seq.10677.9	O95168	NDUFB4	NADH dehydrogenase [ubiquinone] 1 beta subcomplex subunit 4	0
seq.10693.43	A4D1S0	KLRG2	Killer cell lectin-like receptor subfamily G member 2:C-term	0
seq.10695.12	Q8IUB3	WFDC10B	Protein WFDC10B	0
seq.10699.52	Q07954	LRP1	Prolow-density lipoprotein receptor-related protein 1	0
seq.10700.10	Q5DX21	IGSF11	Immunoglobulin superfamily member 11:Cytoplasmic domain	0
seq.10702.1	Q2UY09	COL28A1	Collagen alpha-1(XXVIII) chain	0
seq.10703.203	Q9H7L9	SUDS3	Sin3 histone deacetylase corepressor complex component SDS3	0
seq.10704.91	Q12912	IRAG2	Lymphoid-restricted membrane protein	0
seq.10705.14	Q8NDV1	ST6GALNAC3	Alpha-N-acetylgalactosaminide alpha-2,6-sialyltransferase 3	0
seq.10708.3	O43555	GNRH2	Progonadoliberin-2	0
seq.10710.23	Q6X784	ZPBP2	Zona pellucida-binding protein 2	0
seq.10713.151	A8K4G0	CD300LB	CMRF35-like molecule 7	0
seq.10714.7	P12821	ACE	Angiotensin-converting enzyme	0
seq.10716.35	Q16401	PSMD5	26S proteasome non-ATPase regulatory subunit 5	0
seq.10721.76	P0DMV8	HSPA1A	Heat shock 70 kDa protein 1A	0
seq.10722.13	P43405	SYK	Tyrosine-protein kinase SYK:Protein kinase domain	0
seq.10731.10	Q8IZT8	HS3ST5	Heparan sulfate glucosamine 3-O-sulfotransferase 5	0
seq.10737.96	P30740	SERPINB1	Leukocyte elastase inhibitor	0
seq.10738.11	Q9UBX5	FBLN5	Fibulin-5	0
seq.10741.22	P09603	CSF1	Macrophage colony-stimulating factor 1	0
seq.10743.13	Q96PX8	SLITRK1	SLIT and NTRK-like protein 1	0
seq.10746.24	Q9UBP4	DKK3	Dickkopf-related protein 3	0
seq.10749.18	P0DMV8	HSPA1A	Heat shock 70 kDa protein 1A	0
seq.10752.8	Q8N8U2	CDYL2	Chromodomain Y-like protein 2	0
seq.10753.31	Q9H2U9	ADAM7	Disintegrin and metalloproteinase domain-containing protein 7	0
seq.10754.113	Q9HC23	PROK2	Prokineticin-2	0
seq.10758.2	O60938	KERA	Keratocan	0
seq.10760.107	P48058	GRIA4	Glutamate receptor 4	0
seq.10761.5	Q15363	TMED2	Transmembrane emp24 domain-containing protein 2	0
seq.10767.52	Q8IZP9	ADGRG2	G-protein coupled receptor 64	0
seq.10772.21	Q8N6G5	CSGALNACT2	Chondroitin sulfate N-acetylgalactosaminyltransferase 2	0
seq.10780.10	O95716	RAB3D	Ras-related protein Rab-3D	0
seq.10781.19	Q6UXB4	CLEC4G	C-type lectin domain family 4 member G	0
seq.10798.4	Q496F6	CD300E	CMRF35-like molecule 2	0
seq.10800.15	P50454	SERPINH1	Serpin H1	0
seq.10801.11	O43921	EFNA2	Ephrin-A2	0
seq.10803.22	P0DMV8	HSPA1A	Heat shock 70 kDa protein 1A	0
seq.10809.14	Q12918	KLRB1	Killer cell lectin-like receptor subfamily B member 1	0
seq.10814.7	P06126	CD1A	T-cell surface glycoprotein CD1a	0
seq.10815.2	Q5JVS0	HABP4	Intracellular hyaluronan-binding protein 4	0
seq.10816.150	Q9UKJ1	PILRA	Paired immunoglobulin-like type 2 receptor alpha isoform FDF03-M14	0
seq.10817.26	Q6UXN7	TOMM20L	TOMM20-like protein 1	0
seq.10818.36	P17405	SMPD1	Sphingomyelin phosphodiesterase	0
seq.10819.108	P23142	FBLN1	Fibulin-1	0
seq.10825.12	Q8N0Z9	VSIG10	V-set and immunoglobulin domain-containing protein 10	0
seq.10827.67	P0C6S8	LINGO3	Leucine-rich repeat and immunoglobulin-like domain-containing nogo receptor-interacting protein 3	0
seq.10830.5	O75071	EFCAB14	EF-hand calcium-binding domain-containing protein 14:N-term	0
seq.10832.24	Q9UBX8	B4GALT6	Beta-1,4-galactosyltransferase 6	0
seq.10833.64	Q96QV1	HHIP	Hedgehog-interacting protein	0
seq.10835.25	Q9UNA3	A4GNT	Alpha-1,4-N-acetylglucosaminyltransferase	0
seq.10842.7	Q9P109	GCNT4	Beta-1,3-galactosyl-O-glycosyl-glycoprotein beta-1,6-N-acetylglucosaminyltransferase 4	0
seq.10847.1	Q6ZMC9	SIGLEC15	Sialic acid-binding Ig-like lectin 15	0
seq.10848.137	Q6UXE8	BTNL3	Butyrophilin-like protein 3	0
seq.10851.77	Q14213	EBI3	Interleukin-27 subunit beta	0
seq.10852.114	O14979	HNRNPDL	Heterogeneous nuclear ribonucleoprotein D-like	0
seq.10854.15	Q9P109	GCNT4	Beta-1,3-galactosyl-O-glycosyl-glycoprotein beta-1,6-N-acetylglucosaminyltransferase 4	0
seq.10855.55	O15031	PLXNB2	Plexin-B2	0
seq.10866.60	Q6IN85	PPP4R3A	Serine/threonine-protein phosphatase 4 regulatory subunit 3A	0
seq.10870.32	Q9UBP0	SPAST	Spastin:Microtubule interacting and trafficking domain	0
seq.10876.300	Q6PJG6	BRAT1	BRCA1-associated ATM activator 1	0
seq.10880.38	P0C2L3	FAM163B	Protein FAM163B	0
seq.10882.12	Q08554	DSC1	Desmocollin-1	0
seq.10885.36	Q6UWU4	C6orf89	Bombesin receptor-activated protein C6orf89	0
seq.10889.2	Q96G30	MRAP2	Melanocortin-2 receptor accessory protein 2	0
seq.10890.135	Q6UWM7	LCTL	Lactase-like protein	0
seq.10892.8	Q99650	OSMR	Oncostatin-M-specific receptor subunit beta	0
seq.10894.25	O76038	SCGN	Secretagogin	0
seq.10895.28	Q86T26	TMPRSS11B	Transmembrane protease serine 11B	0
seq.10900.272	Q93045	STMN2	Stathmin-2	0
seq.10902.53	Q53RT3	ASPRV1	Retroviral-like aspartic protease 1	0
seq.10903.50	Q9UNK0	STX8	Syntaxin-8	0
seq.10907.116	Q9P121	NTM	Neurotrimin	0
seq.10908.2	Q8IUC8	GALNT13	Polypeptide N-acetylgalactosaminyltransferase 13	0
seq.10910.6	O75871	CEACAM4	Carcinoembryonic antigen-related cell adhesion molecule 4	0
seq.10916.44	Q13018	PLA2R1	Secretory phospholipase A2 receptor	0
seq.10917.40	O14610	GNGT2	Guanine nucleotide-binding protein G(I)/G(S)/G(O) subunit gamma-T2	0
seq.10924.258	Q8WUJ1	CYB5D2	Neuferricin	0
seq.10933.107	Q9BXU9	CALN1	Calcium-binding protein 8	0
seq.10938.13	P19256	CD58	Lymphocyte function-associated antigen 3	0
seq.10939.16	Q9H4M7	PLEKHA4	Pleckstrin homology domain-containing family A member 4	0
seq.10940.25	Q86TD4	SRL	Sarcalumenin	0
seq.10945.11	O43752	STX6	Syntaxin-6	0
seq.10948.14	Q8IV08	PLD3	Phospholipase D3	0
seq.10953.14	Q6UVW9	CLEC2A	C-type lectin domain family 2 member A	0
seq.10955.4	Q8IUN9	CLEC10A	C-type lectin domain family 10 member A	0
seq.10956.82	P23434	GCSH	Glycine cleavage system H protein, mitochondrial	0
seq.10959.125	Q9NYM9	BET1L	BET1-like protein	0
seq.10966.1	P02765	AHSG	Alpha-2-HS-glycoprotein	0
seq.10967.12	P01236	PRL	Prolactin	0
seq.10970.3	Q13508	ART3	Ecto-ADP-ribosyltransferase 3	0
seq.10974.20	P58062	SPINK7	Serine protease inhibitor Kazal-type 7	0
seq.10975.59	Q96DR8	MUCL1	Mucin-like protein 1	0
seq.10976.44	P15941	MUC1	Mucin-1:region 3	0
seq.10977.55	Q8WVF2	UCMA	Unique cartilage matrix-associated protein	0
seq.10978.39	P01242	GH2	Growth hormone variant	0
seq.10980.11	P22303	ACHE	Acetylcholinesterase	0
seq.10981.56	P56975	NRG3	Pro-neuregulin-3, membrane-bound isoform	0
seq.10990.21	Q5S007	LRRK2	Leucine-rich repeat serine/threonine-protein kinase 2	0
seq.11067.13	P02818	BGLAP	Osteocalcin	0
seq.11071.1	P05113	IL5	Interleukin-5	0
seq.11081.1	P21695	GPD1	Glycerol-3-phosphate dehydrogenase [NAD(+)], cytoplasmic	0
seq.11083.23	P09104	ENO2	Gamma-enolase	0
seq.11089.7	P01876|P01877	IGHA1|IGHA2	Immunoglobulin A	0
seq.11094.104	Q05315	CLC	Galectin-10	0
seq.11096.57	Q9Y5N5	N6AMT1	HemK methyltransferase family member 2	0
seq.11098.1	O00764	PDXK	Pyridoxal kinase	0
seq.11101.18	O00206	TLR4	Toll-like receptor 4	0
seq.11102.22	Q9BYZ8	REG4	Regenerating islet-derived protein 4	0
seq.11103.24	P04792	HSPB1	Heat shock protein beta-1	0
seq.11104.13	P36222	CHI3L1	Chitinase-3-like protein 1	0
seq.11105.171	P06733	ENO1	Alpha-enolase	0
seq.11107.25	Q9P273	TENM3	Teneurin-3	0
seq.11109.56	Q4LDE5	SVEP1	Sushi, von Willebrand factor type A, EGF and pentraxin domain-containing protein 1:Sushi 15-18	0
seq.11110.4	Q4V9L6	TMEM119	Transmembrane protein 119	0
seq.11112.18	Q8TBQ9	TMEM167A	Protein kish-A	0
seq.11116.16	Q6NUJ2	C11orf87	Uncharacterized protein C11orf87	0
seq.11117.2	Q8TB22	SPATA20	Spermatogenesis-associated protein 20	0
seq.11118.107	Q9H0T7	RAB17	Ras-related protein Rab-17	0
seq.11120.49	Q8WUY8	NAT14	N-acetyltransferase 14	0
seq.11121.56	Q2TAL6	VWC2	Brorin	0
seq.11122.97	Q9NZD8	SPG21	Maspardin	0
seq.11126.102	O75962	TRIO	Triple functional domain protein	0
seq.11128.29	Q8N3T6	TMEM132C	Transmembrane protein 132C:Cytoplasmic domain	0
seq.11129.66	O95972	BMP15	Bone morphogenetic protein 15	0
seq.11130.158	O00305	CACNB4	Voltage-dependent L-type calcium channel subunit beta-4	0
seq.11134.30	Q9UGC7	MTRF1L	Peptide chain release factor 1-like, mitochondrial	0
seq.11135.5	Q7Z7F7	MRPL55	39S ribosomal protein L55, mitochondrial	0
seq.11137.43	P32927	CSF2RB	Cytokine receptor common subunit beta:Cytoplasmic domain	0
seq.11138.16	Q13761	RUNX3	Runt-related transcription factor 3	0
seq.11140.56	P02452	COL1A1	Collagen alpha-1(I) chain:C-term propeptide	0
seq.11142.11	O95841	ANGPTL1	Angiopoietin-related protein 1:C-Term, Fibrinogen domian	0
seq.11143.32	Q96PB7	OLFM3	Noelin-3:Isoform 2, N-term	0
seq.11144.10	Q30KQ4	DEFB116	Beta-defensin 116	0
seq.11145.72	Q6ZVL6	KIAA1549L	UPF0606 protein KIAA1549L	0
seq.11146.4	Q9Y458	TBX22	T-box transcription factor TBX22	0
seq.11147.17	Q86YW5	TREML1	Trem-like transcript 1 protein:immunoreceptor tyrosine-based inhibition motif	0
seq.11149.3	Q15399	TLR1	Toll-like receptor 1:Cytoplasmic domain	0
seq.11150.3	P12109	COL6A1	Collagen alpha-1(VI) chain	0
seq.11152.46	Q9UKR3	KLK13	Kallikrein-13	0
seq.11154.3	Q14494	NFE2L1	Nuclear factor erythroid 2-related factor 1	0
seq.11155.16	A8TX70	COL6A5	Collagen alpha-5(VI) chain	0
seq.11157.35	P0DMV8	HSPA1A	Heat shock 70 kDa protein 1A	0
seq.11158.40	Q6ZP65	BICDL1	Bicaudal D-related protein 1	0
seq.11159.14	Q969V5	MUL1	Mitochondrial ubiquitin ligase activator of NFKB 1:Cytoplasmic domain	0
seq.11160.56	Q9H9V4	RNF122	RING finger protein 122	0
seq.11161.5	Q8N0X7	SPART	Spartin	0
seq.11162.37	Q9NQ60	EQTN	Equatorin	0
seq.11163.7	Q5T6X4	FAM162B	Protein FAM162B	0
seq.11164.7	Q9NT68	TENM2	Teneurin-2	0
seq.11167.6	Q13613	MTMR1	Myotubularin-related protein 1	0
seq.11168.3	Q96KG7	MEGF10	Multiple epidermal growth factor-like domains protein 10	0
seq.11171.25	P21333	FLNA	Filamin-A:Calponin Homology 2	0
seq.11173.29	Q7Z6M3	MILR1	Allergin-1	0
seq.11174.8	Q9UPZ6	THSD7A	Thrombospondin type-1 domain-containing protein 7A:Thrombospondin type-1 domain 6	0
seq.11175.45	Q7L5N7	LPCAT2	Lysophosphatidylcholine acyltransferase 2	0
seq.11177.16	P13647	KRT5	Keratin, type II cytoskeletal 5	0
seq.11179.7	Q9BXA7	TSSK1B	Testis-specific serine/threonine-protein kinase 1	0
seq.11180.17	Q92922	SMARCC1	SWI/SNF complex subunit SMARCC1	0
seq.11184.51	P10645	CHGA	Chromogranin-A	0
seq.11185.145	P30793	GCH1	GTP cyclohydrolase 1	0
seq.11186.12	Q8NDY8	TMEM52	Transmembrane protein 52	0
seq.11187.11	Q5QGZ9	CLEC12A	C-type lectin domain family 12 member A	0
seq.11192.168	Q9GZM7	TINAGL1	Tubulointerstitial nephritis antigen-like	0
seq.11193.27	P20823	HNF1A	Hepatocyte nuclear factor 1-alpha	0
seq.11194.6	Q9Y3P8	SIT1	Signaling threshold-regulating transmembrane adapter 1	0
seq.11196.31	P12111	COL6A3	Collagen alpha-3(VI) chain:Bovine pancreatic trypsin inhibitor/Kunitz inhibitor domain, isoform 1	0
seq.11198.37	Q96BA8	CREB3L1	Cyclic AMP-responsive element-binding protein 3-like protein 1	0
seq.11200.52	Q9NPY3	CD93	Complement component C1q receptor	0
seq.11201.19	Q9Y606	PUS1	tRNA pseudouridine synthase A, mitochondrial	0
seq.11202.70	Q99593	TBX5	T-box transcription factor TBX5	0
seq.11203.97	P30613	PKLR	Pyruvate kinase PKLR	0
seq.11204.80	P78310	CXADR	Coxsackievirus and adenovirus receptor	0
seq.11205.10	P26010	ITGB7	Integrin beta-7	0
seq.11207.3	P21757	MSR1	Macrophage scavenger receptor types I and II:Cytoplasmic domain	0
seq.11208.15	Q9UK23	NAGPA	N-acetylglucosamine-1-phosphodiester alpha-N-acetylglucosaminidase	0
seq.11211.7	Q15813	TBCE	Tubulin-specific chaperone E	0
seq.11212.7	Q8NBS9	TXNDC5	Thioredoxin domain-containing protein 5	0
seq.11214.40	Q9UBS3	DNAJB9	DnaJ homolog subfamily B member 9	0
seq.11215.6	P55291	CDH15	Cadherin-15:Cytoplasmic domain	0
seq.11217.16	Q13363	CTBP1	C-terminal-binding protein 1	0
seq.11218.84	P51580	TPMT	Thiopurine S-methyltransferase	0
seq.11219.95	Q8TAT2	FGFBP3	Fibroblast growth factor-binding protein 3	0
seq.11223.1	Q6P9G4	TMEM154	Transmembrane protein 154	0
seq.11226.16	Q05086	UBE3A	Ubiquitin-protein ligase E3A	0
seq.11227.31	Q9Y4P3	TBL2	Transducin beta-like protein 2	0
seq.11228.37	Q7Z5B4	RIC3	Protein RIC-3	0
seq.11229.16	O75460	ERN1	Serine/threonine-protein kinase/endoribonuclease IRE1	0
seq.11231.12	Q6P4F2	FDX2	Adrenodoxin-like protein, mitochondrial	0
seq.11232.46	P20061	TCN1	Transcobalamin-1	0
seq.11237.49	Q15113	PCOLCE	Procollagen C-endopeptidase enhancer 1	0
seq.11239.49	Q8IU80	TMPRSS6	Transmembrane protease serine 6	0
seq.11241.8	P04424	ASL	Argininosuccinate lyase	0
seq.11242.33	P22735	TGM1	Protein-glutamine gamma-glutamyltransferase K	0
seq.11243.90	Q5T601	ADGRF1	Adhesion G-protein coupled receptor F1	0
seq.11245.43	P21333	FLNA	Filamin-A:Calponin Homology 1	0
seq.11246.3	Q8TDL5	BPIFB1	BPI fold-containing family B member 1	0
seq.11247.20	Q8N159	NAGS	N-acetylglutamate synthase, mitochondrial	0
seq.11248.43	P10746	UROS	Uroporphyrinogen-III synthase	0
seq.11252.30	O75427	LRCH4	Leucine-rich repeat and calponin homology domain-containing protein 4:Calponin Homology	0
seq.11254.13	O95428	PAPLN	Papilin	0
seq.11257.1	P09417	QDPR	Dihydropteridine reductase	0
seq.11258.41	Q13477	MADCAM1	Mucosal addressin cell adhesion molecule 1	0
seq.11260.47	Q8TC36	SUN5	SUN domain-containing protein 5	0
seq.11262.39	Q9H4I3	TRABD	TraB domain-containing protein	0
seq.11263.57	P31415	CASQ1	Calsequestrin-1	0
seq.11264.33	P47989	XDH	Xanthine dehydrogenase/oxidase	0
seq.11265.8	P00352	ALDH1A1	Retinal dehydrogenase 1	0
seq.11266.8	Q14242	SELPLG	P-selectin glycoprotein ligand 1:Extracellular domain	0
seq.11270.17	Q8WYQ3	CHCHD10	Coiled-coil-helix-coiled-coil-helix domain-containing protein 10, mitochondrial	0
seq.11273.176	P0CG30	GSTT2B	Glutathione S-transferase theta-2B	0
seq.11278.4	P13942	COL11A2	Collagen alpha-2(XI) chain	0
seq.11279.42	Q9UBS5	GABBR1	Gamma-aminobutyric acid type B receptor subunit 1	0
seq.11280.6	Q99259	GAD1	Glutamate decarboxylase 1	0
seq.11281.6	Q14451	GRB7	Growth factor receptor-bound protein 7	0
seq.11282.16	P21757	MSR1	Macrophage scavenger receptor types I and II:Extracellular domain	0
seq.11283.13	Q96JK2	DCAF5	DDB1- and CUL4-associated factor 5	0
seq.11284.24	Q6GTX8	LAIR1	Leukocyte-associated immunoglobulin-like receptor 1	0
seq.11285.8	P28906	CD34	Hematopoietic progenitor cell antigen CD34	0
seq.11286.78	Q9BQE4	SELENOS	Selenoprotein S	0
seq.11287.14	P00167	CYB5A	Cytochrome b5	0
seq.11288.26	P49902	NT5C2	Cytosolic purine 5'-nucleotidase	0
seq.11289.31	P48730	CSNK1D	Casein kinase I isoform delta	0
seq.11293.14	Q6UXK5	LRRN1	Leucine-rich repeat neuronal protein 1:Cytoplasmic domain	0
seq.11294.7	Q9ULS5	TMCC3	Transmembrane and coiled-coil domains protein 3:region 2	0
seq.11297.54	Q04721	NOTCH2	Neurogenic locus notch homolog protein 2	0
seq.11300.32	Q99523	SORT1	Sortilin	0
seq.11303.7	Q9Y3Z3	SAMHD1	Deoxynucleoside triphosphate triphosphohydrolase SAMHD1	0
seq.11307.33	Q9H0M0	WWP1	NEDD4-like E3 ubiquitin-protein ligase WWP1	0
seq.11308.8	Q8TEY5	CREB3L4	Cyclic AMP-responsive element-binding protein 3-like protein 4	0
seq.11311.79	P15918	RAG1	V(D)J recombination-activating protein 1	0
seq.11312.40	P54278	PMS2	Mismatch repair endonuclease PMS2	0
seq.11313.100	P61457	PCBD1	Pterin-4-alpha-carbinolamine dehydratase	0
seq.11315.148	O15297	PPM1D	Protein phosphatase 1D	0
seq.11318.20	Q6Q788	APOA5	Apolipoprotein A-V	0
seq.11319.106	P49959	MRE11	Double-strand break repair protein MRE11	0
seq.11320.29	Q96EP1	CHFR	E3 ubiquitin-protein ligase CHFR	0
seq.11324.3	A1KZ92	PXDNL	Peroxidasin-like protein	0
seq.11325.8	P78543	BTG2	Protein BTG2	0
seq.11327.56	P49760	CLK2	Dual specificity protein kinase CLK2	0
seq.11328.9	Q9BQ65	USB1	U6 snRNA phosphodiesterase	0
seq.11330.15	P67870	CSNK2B	Casein kinase II subunit beta	0
seq.11333.82	P42331	ARHGAP25	Rho GTPase-activating protein 25	0
seq.11334.7	O75022	LILRB3	Leukocyte immunoglobulin-like receptor subfamily B member 3	0
seq.11336.9	Q9NPI8	FANCF	Fanconi anemia group F protein	0
seq.11338.49	P51451	BLK	Tyrosine-protein kinase BLK	0
seq.11342.59	Q6UX71	PLXDC2	Plexin domain-containing protein 2:Cytoplasmic domain	0
seq.11347.9	P37837	TALDO1	Transaldolase	0
seq.11348.132	O15460	P4HA2	Prolyl 4-hydroxylase subunit alpha-2	0
seq.11350.30	Q9UNE7	STUB1	E3 ubiquitin-protein ligase CHIP	0
seq.11351.233	Q9H9Q4	NHEJ1	Non-homologous end-joining factor 1	0
seq.11352.42	Q8WZ42	TTN	Titin	0
seq.11353.143	Q15796	SMAD2	Mothers against decapentaplegic homolog 2	0
seq.11354.21	Q9NQ66	PLCB1	1-phosphatidylinositol 4,5-bisphosphate phosphodiesterase beta-1	0
seq.11355.10	Q9GZV4	EIF5A2	Eukaryotic translation initiation factor 5A-2	0
seq.11356.19	Q96DF8	ESS2	Protein DGCR14	0
seq.11358.15	Q13322	GRB10	Growth factor receptor-bound protein 10	0
seq.11361.73	P19971	TYMP	Thymidine phosphorylase	0
seq.11364.18	Q8IWA4	MFN1	Mitofusin-1	0
seq.11365.17	Q6N022	TENM4	Teneurin-4	0
seq.11368.32	P54819	AK2	Adenylate kinase 2, mitochondrial	0
seq.11369.23	P11766	ADH5	Alcohol dehydrogenase class-3	0
seq.11370.20	Q9NRR6	INPP5E	72 kDa inositol polyphosphate 5-phosphatase	0
seq.11371.1	Q96P66	GPR101	Probable G-protein coupled receptor 101	0
seq.11372.2	P17022	ZNF18	Zinc finger protein 18	0
seq.11375.49	P58012	FOXL2	Forkhead box protein L2	0
seq.11377.19	P40394	ADH7	Alcohol dehydrogenase class 4 mu/sigma chain	0
seq.11378.37	P43405	SYK	Tyrosine-protein kinase SYK:Src Homology domain	0
seq.11380.84	Q9BX46	RBM24	RNA-binding protein 24	0
seq.11381.56	P60891	PRPS1	Ribose-phosphate pyrophosphokinase 1	0
seq.11382.5	P53004	BLVRA	Biliverdin reductase A	0
seq.11383.41	P08729	KRT7	Keratin, type II cytoskeletal 7	0
seq.11387.3	Q99941	ATF6B	Cyclic AMP-dependent transcription factor ATF-6 beta	0
seq.11388.75	Q14508	WFDC2	WAP four-disulfide core domain protein 2	0
seq.11390.24	P35219	CA8	Carbonic anhydrase-related protein	0
seq.11391.69	Q03426	MVK	Mevalonate kinase	0
seq.11395.5	Q14289	PTK2B	Protein-tyrosine kinase 2-beta:4.1 protein, ezrin, radixin, moesin domain	0
seq.11396.39	Q9UI46	DNAI1	Dynein intermediate chain 1, axonemal	0
seq.11401.181	Q9NTX7	RNF146	E3 ubiquitin-protein ligase RNF146	0
seq.11402.17	Q8NEZ4	KMT2C	Histone-lysine N-methyltransferase 2C	0
seq.11405.150	Q9H257	CARD9	Caspase recruitment domain-containing protein 9	0
seq.11406.82	Q9UKU7	ACAD8	Isobutyryl-CoA dehydrogenase, mitochondrial	0
seq.11407.57	Q9NRY6	PLSCR3	Phospholipid scramblase 3	0
seq.11416.23	Q9UKA2	FBXL4	F-box/LRR-repeat protein 4:Leucine-rich repeats 4 and 5	0
seq.11421.10	Q9H223	EHD4	EH domain-containing protein 4	0
seq.11422.2	O60479	DLX3	Homeobox protein DLX-3	0
seq.11424.4	P16930	FAH	Fumarylacetoacetase	0
seq.11425.31	Q96T51	RUFY1	RUN and FYVE domain-containing protein 1	0
seq.11428.31	O00151	PDLIM1	PDZ and LIM domain protein 1	0
seq.11429.80	P07910	HNRNPC	Heterogeneous nuclear ribonucleoproteins C1/C2	0
seq.11430.49	Q86Y01	DTX1	E3 ubiquitin-protein ligase DTX1	0
seq.11431.235	P46063	RECQL	ATP-dependent DNA helicase Q1	0
seq.11432.11	O60828	PQBP1	Polyglutamine-binding protein 1	0
seq.11433.11	Q96GX1	TCTN2	Tectonic-2	0
seq.11436.6	Q16352	INA	Alpha-internexin	0
seq.11438.6	P25686	DNAJB2	DnaJ homolog subfamily B member 2	0
seq.11439.88	Q8IUC4	RHPN2	Rhophilin-2	0
seq.11440.58	O14543	SOCS3	Suppressor of cytokine signaling 3	0
seq.11441.11	P06737	PYGL	Glycogen phosphorylase, liver form	0
seq.11442.1	Q8NFT8	DNER	Delta and Notch-like epidermal growth factor-related receptor:Cytoplasmic domain	0
seq.11448.34	P51570	GALK1	Galactokinase	0
seq.11449.22	P52907	CAPZA1	F-actin-capping protein subunit alpha-1	0
seq.11450.110	P07237	P4HB	Protein disulfide-isomerase	0
seq.11454.87	O75821	EIF3G	Eukaryotic translation initiation factor 3 subunit G	0
seq.11456.2	Q96LZ2	MAGEB10	Melanoma-associated antigen B10	0
seq.11457.53	Q14376	GALE	UDP-glucose 4-epimerase	0
seq.11458.30	Q15365	PCBP1	Poly(rC)-binding protein 1	0
seq.11459.81	P55199	ELL	RNA polymerase II elongation factor ELL	0
seq.11462.8	O43251	RBFOX2	RNA binding protein fox-1 homolog 2	0
seq.11464.9	Q01201	RELB	Transcription factor RelB	0
seq.11465.4	Q8IZ08	GPR135	Probable G-protein coupled receptor 135	0
seq.11468.15	Q9Y4C8	RBM19	Probable RNA-binding protein 19	0
seq.11476.43	Q9UN37	VPS4A	Vacuolar protein sorting-associated protein 4A	0
seq.11480.1	P30838	ALDH3A1	Aldehyde dehydrogenase, dimeric NADP-preferring	0
seq.11481.25	Q8TDQ0	HAVCR2	Hepatitis A virus cellular receptor 2	0
seq.11486.26	Q15697	ZNF174	Zinc finger protein 174	0
seq.11487.4	Q08629	SPOCK1	Testican-1	0
seq.11490.42	P11441	UBL4A	Ubiquitin-like protein 4A	0
seq.11493.169	Q96FJ2	DYNLL2	Dynein light chain 2, cytoplasmic	0
seq.11494.4	O00472	ELL2	RNA polymerase II elongation factor ELL2	0
seq.11510.31	O14791	APOL1	Apolipoprotein L1	0
seq.11510.51	O14791	APOL1	Apolipoprotein L1	0
seq.11513.92	P28907	CD38	ADP-ribosyl cyclase/cyclic ADP-ribose hydrolase 1	0
seq.11514.196	P13987	CD59	CD59 glycoprotein	0
seq.11516.7	P07148	FABP1	Fatty acid-binding protein, liver	0
seq.11530.37	P08397	HMBS	Porphobilinogen deaminase	0
seq.11531.24	Q9H7M9	VSIR	V-type immunoglobulin domain-containing suppressor of T-cell activation:Cytoplasmic domain	0
seq.11534.6	Q3SXY7	LRIT3	Leucine-rich repeat, immunoglobulin-like domain and transmembrane domain-containing protein 3	0
seq.11536.9	Q5VVJ2	MYSM1	Histone H2A deubiquitinase MYSM1	0
seq.11537.12	Q9UP52	TFR2	Transferrin receptor protein 2	0
seq.11538.216	O95822	MLYCD	Malonyl-CoA decarboxylase, mitochondrial	0
seq.11539.4	P56134	ATP5MF	ATP synthase subunit f, mitochondrial	0
seq.11540.37	O43524	FOXO3	Forkhead box protein O3	0
seq.11542.11	Q96A57	TMEM230	Transmembrane protein 230	0
seq.11544.39	Q92576	PHF3	PHD finger protein 3	0
seq.11545.9	Q92956	TNFRSF14	Tumor necrosis factor receptor superfamily member 14	0
seq.11546.7	Q8WWM9	CYGB	Cytoglobin	0
seq.11547.84	O15146	MUSK	Muscle, skeletal receptor tyrosine-protein kinase	0
seq.11548.84	P30304	CDC25A	M-phase inducer phosphatase 1	0
seq.11551.16	Q9P0W2	HMG20B	SWI/SNF-related matrix-associated actin-dependent regulator of chromatin subfamily E member 1-related	0
seq.11556.19	Q8N6T3	ARFGAP1	ADP-ribosylation factor GTPase-activating protein 1	0
seq.11557.3	Q9HCE7	SMURF1	E3 ubiquitin-protein ligase SMURF1	0
seq.11560.76	Q14934	NFATC4	Nuclear factor of activated T-cells, cytoplasmic 4	0
seq.11562.9	P56282	POLE2	DNA polymerase epsilon subunit 2	0
seq.11563.51	Q96C24	SYTL4	Synaptotagmin-like protein 4:Ca2+-dependent membrane-targeting module 2	0
seq.11565.58	P17027	ZNF23	Zinc finger protein 23	0
seq.11566.48	Q14CN4	KRT72	Keratin, type II cytoskeletal 72	0
seq.11567.23	P21506	ZNF10	Zinc finger protein 10	0
seq.11568.2	P68106	FKBP1B	Peptidyl-prolyl cis-trans isomerase FKBP1B	0
seq.11570.94	Q9UHQ4	BCAP29	B-cell receptor-associated protein 29	0
seq.11571.75	Q07444	KLRC3	NKG2-E type II integral membrane protein:Isoform E, Extracellular domain	0
seq.11572.4	P50570	DNM2	Dynamin-2	0
seq.11573.3	Q13247	SRSF6	Serine/arginine-rich splicing factor 6	0
seq.11582.63	O60884	DNAJA2	DnaJ homolog subfamily A member 2	0
seq.11586.2	Q6UXK5	LRRN1	Leucine-rich repeat neuronal protein 1:Extracellular domain	0
seq.11587.5	Q8IWI9	MGA	MAX gene-associated protein	0
seq.11590.5	Q86U06	RBM23	Probable RNA-binding protein 23	0
seq.11591.43	O43663	PRC1	Protein regulator of cytokinesis 1	0
seq.11592.1	Q15717	ELAVL1	ELAV-like protein 1	0
seq.11593.21	Q07325	CXCL9	C-X-C motif chemokine 9	0
seq.11596.47	P51815	ZNF75D	Zinc finger protein 75D	0
seq.11601.26	Q14562	DHX8	ATP-dependent RNA helicase DHX8	0
seq.11602.12	Q99829	CPNE1	Copine-1:Von Willebrand factor type A domain	0
seq.11606.22	O75190	DNAJB6	DnaJ homolog subfamily B member 6	0
seq.11607.15	O95696	BRD1	Bromodomain-containing protein 1	0
seq.11608.5	Q9GZQ8	MAP1LC3B	Microtubule-associated proteins 1A/1B light chain 3B	0
seq.11614.29	P84090	ERH	Enhancer of rudimentary homolog	0
seq.11615.16	Q9UN19	DAPP1	Dual adapter for phosphotyrosine and 3-phosphotyrosine and 3-phosphoinositide	0
seq.11616.9	Q00613	HSF1	Heat shock factor protein 1	0
seq.11617.1	P20701	ITGAL	Integrin alpha-L	0
seq.11618.83	P10242	MYB	Transcriptional activator Myb	0
seq.11626.7	Q13404	UBE2V1	Ubiquitin-conjugating enzyme E2 variant 1	0
seq.11629.36	Q9BUZ4	TRAF4	TNF receptor-associated factor 4	0
seq.11633.89	O95433	AHSA1	Activator of 90 kDa heat shock protein ATPase homolog 1	0
seq.11634.32	O43665	RGS10	Regulator of G-protein signaling 10	0
seq.11636.33	P37802	TAGLN2	Transgelin-2	0
seq.11638.42	O43825	B3GALT2	Beta-1,3-galactosyltransferase 2	0
seq.11643.73	Q8TDB6	DTX3L	E3 ubiquitin-protein ligase DTX3L	0
seq.11645.9	P13674	P4HA1	Prolyl 4-hydroxylase subunit alpha-1	0
seq.11646.4	Q7L1S5	CHST9	Carbohydrate sulfotransferase 9	0
seq.11647.6	Q9ULW2	FZD10	Frizzled-10:Cytoplasmic domain	0
seq.11649.3	Q8IYB5	SMAP1	Stromal membrane-associated protein 1	0
seq.11651.24	Q9UL18	AGO1	Protein argonaute-1	0
seq.11653.69	P48067	SLC6A9	Sodium- and chloride-dependent glycine transporter 1	0
seq.11654.77	Q8IZ57	NRSN1	Neurensin-1	0
seq.11656.110	Q9UI08	EVL	Ena/VASP-like protein	0
seq.11657.86	O14512	SOCS7	Suppressor of cytokine signaling 7	0
seq.11659.31	Q14677	CLINT1	Clathrin interactor 1	0
seq.11661.11	Q9C000	NLRP1	NACHT, LRR and PYD domains-containing protein 1	0
seq.11664.32	Q8N6H7	ARFGAP2	ADP-ribosylation factor GTPase-activating protein 2	0
seq.11666.72	P57771	RGS8	Regulator of G-protein signaling 8	0
seq.11667.29	Q63HR2	TNS2	Tensin-2	0
seq.11669.39	Q9H2Y9	SLCO5A1	Solute carrier organic anion transporter family member 5A1	0
seq.11670.18	Q96P66	GPR101	Probable G-protein coupled receptor 101	0
seq.11671.19	P55201	BRPF1	Peregrin	0
seq.11672.17	Q96L93	KIF16B	Kinesin-like protein KIF16B	0
seq.11677.17	Q8IZN3	ZDHHC14	Probable palmitoyltransferase ZDHHC14	0
seq.11678.105	Q9UKL4	GJD2	Gap junction delta-2 protein	0
seq.11681.8	P52594	AGFG1	Arf-GAP domain and FG repeat-containing protein 1	0
seq.11682.7	Q9H3M7	TXNIP	Thioredoxin-interacting protein	0
seq.11683.19	Q9NZ52	GGA3	ADP-ribosylation factor-binding protein GGA3	0
seq.11690.47	Q9UJX3	ANAPC7	Anaphase-promoting complex subunit 7	0
seq.11692.21	Q6S5L8	SHC4	SHC-transforming protein 4	0
seq.11696.7	P29373	CRABP2	Cellular retinoic acid-binding protein 2	0
seq.11699.16	Q12974	PTP4A2	Protein tyrosine phosphatase type IVA 2	0
seq.11708.2	P31025	LCN1	Lipocalin-1	0
seq.11709.29	Q92523	CPT1B	Carnitine O-palmitoyltransferase 1, muscle isoform	0
seq.11712.207	Q9H3U1	UNC45A	Protein unc-45 homolog A	0
seq.11715.1	P14859	POU2F1	POU domain, class 2, transcription factor 1	0
seq.11716.28	A6NDA9	LRIT2	Leucine-rich repeat, immunoglobulin-like domain and transmembrane domain-containing protein 2	0
seq.11814.29	P08581	MET	Hepatocyte growth factor receptor	0
seq.11816.84	O60674	JAK2	Tyrosine-protein kinase JAK2	0
seq.11817.1	P23443	RPS6KB1	Ribosomal protein S6 kinase beta-1	0
seq.11825.27	Q9UBK2	PPARGC1A	Peroxisome proliferator-activated receptor gamma coactivator 1-alpha	0
seq.11827.7	P51449	RORC	Nuclear receptor ROR-gamma	0
seq.11830.48	Q06124	PTPN11	Tyrosine-protein phosphatase non-receptor type 11	0
seq.11833.83	Q16595	FXN	Frataxin, mitochondrial	0
seq.11836.144	Q08345	DDR1	Epithelial discoidin domain-containing receptor 1	0
seq.11837.7	Q9Y5U5	TNFRSF18	Tumor necrosis factor receptor superfamily member 18	0
seq.11872.9	Q9Y5G3	PCDHGB1	Protocadherin gamma-B1	0
seq.11910.27	Q92988	DLX4	Homeobox protein DLX-4	0
seq.11911.13	Q9NT99	LRRC4B	Leucine-rich repeat-containing protein 4B:Cytoplasmic domain	0
seq.11926.23	Q6PD74	AAGAB	Alpha- and gamma-adaptin-binding protein p34	0
seq.11949.25	P01133	EGF	Epidermal growth factor:Cytoplasmic domain	0
seq.11952.1	Q8IVU1	IGDCC3	Immunoglobulin superfamily DCC subclass member 3:Cytoplasmic domain	0
seq.11955.1	Q07960	ARHGAP1	Rho GTPase-activating protein 1:Rho-GTPase activating protein domain	0
seq.11967.23	P29762	CRABP1	Cellular retinoic acid-binding protein 1	0
seq.11969.5	P29034	S100A2	Protein S100-A2	0
seq.11988.24	Q9HD43	PTPRH	Receptor-type tyrosine-protein phosphatase H	0
seq.11989.35	Q8N766	EMC1	ER membrane protein complex subunit 1	0
seq.12008.3	P09564	CD7	T-cell antigen CD7	0
seq.12014.19	Q03393	PTS	6-pyruvoyl tetrahydrobiopterin synthase	0
seq.12016.60	P22681	CBL	E3 ubiquitin-protein ligase CBL	0
seq.12018.84	Q9H3S4	TPK1	Thiamin pyrophosphokinase 1	0
seq.12020.39	P07738	BPGM	Bisphosphoglycerate mutase	0
seq.12022.12	Q13485	SMAD4	Mothers against decapentaplegic homolog 4	0
seq.12030.82	P17661	DES	Desmin	0
seq.12033.3	O43683	BUB1	Mitotic checkpoint serine/threonine-protein kinase BUB1	0
seq.12041.33	P34931	HSPA1L	Heat shock 70 kDa protein 1-like	0
seq.12046.51	Q13148	TARDBP	TAR DNA-binding protein 43	0
seq.12077.32	O14793	MSTN	Growth/differentiation factor 8	0
seq.12329.21	Q15418	RPS6KA1	Ribosomal protein S6 kinase alpha-1	0
seq.12332.7	O00418	EEF2K	Eukaryotic elongation factor 2 kinase	0
seq.12333.87	P49247	RPIA	Ribose-5-phosphate isomerase	0
seq.12334.25	P34896	SHMT1	Serine hydroxymethyltransferase, cytosolic	0
seq.12338.27	Q63HQ2	EGFLAM	Pikachurin	0
seq.12340.17	P49588	AARS1	Alanine--tRNA ligase, cytoplasmic	0
seq.12341.8	Q16828	DUSP6	Dual specificity protein phosphatase 6	0
seq.12343.14	Q15057	ACAP2	Arf-GAP with coiled-coil, ANK repeat and PH domain-containing protein 2	0
seq.12345.4	Q9UM13	ANAPC10	Anaphase-promoting complex subunit 10	0
seq.12347.29	Q9BSQ5	CCM2	Cerebral cavernous malformations 2 protein	0
seq.12348.46	Q9NP81	SARS2	Serine--tRNA ligase, mitochondrial	0
seq.12350.86	P15036	ETS2	Protein C-ets-2	0
seq.12351.25	P42224	STAT1	Signal transducer and activator of transcription 1-alpha/beta	0
seq.12352.70	Q96B67	ARRDC3	Arrestin domain-containing protein 3	0
seq.12355.223	Q96E11	MRRF	Ribosome-recycling factor, mitochondrial	0
seq.12356.65	P30626	SRI	Sorcin	0
seq.12357.41	O95721	SNAP29	Synaptosomal-associated protein 29	0
seq.12358.6	P78318	IGBP1	Immunoglobulin-binding protein 1	0
seq.12361.102	P62070	RRAS2	Ras-related protein R-Ras2	0
seq.12363.70	Q92519	TRIB2	Tribbles homolog 2	0
seq.12365.108	Q9Y265	RUVBL1	RuvB-like 1	0
seq.12366.16	P07320	CRYGD	Gamma-crystallin D	0
seq.12367.52	Q8N5G2	MACO1	Macoilin	0
seq.12368.18	Q92831	KAT2B	Histone acetyltransferase KAT2B	0
seq.12370.30	Q13790	APOF	Apolipoprotein F	0
seq.12372.50	P06753	TPM3	Tropomyosin alpha-3 chain	0
seq.12373.73	P62995	TRA2B	Transformer-2 protein homolog beta	0
seq.12374.8	Q15102	PAFAH1B3	Platelet-activating factor acetylhydrolase IB subunit gamma	0
seq.12376.85	P55273	CDKN2D	Cyclin-dependent kinase 4 inhibitor D	0
seq.12378.71	O15533	TAPBP	Tapasin	0
seq.12381.26	P16152	CBR1	Carbonyl reductase [NADPH] 1	0
seq.12382.2	O95786	DDX58	Probable ATP-dependent RNA helicase DDX58	0
seq.12384.92	Q9H9Q2	COPS7B	COP9 signalosome complex subunit 7b	0
seq.12385.4	P20807	CAPN3	Calpain-3	0
seq.12386.11	Q9H4A4	RNPEP	Aminopeptidase B	0
seq.12387.7	P50479	PDLIM4	PDZ and LIM domain protein 4	0
seq.12389.4	Q9Y5N6	ORC6	Origin recognition complex subunit 6	0
seq.12391.27	Q9H5P4	PDZD7	PDZ domain-containing protein 7	0
seq.12392.30	P40616	ARL1	ADP-ribosylation factor-like protein 1	0
seq.12394.53	Q6UWD8	C16orf54	Transmembrane protein C16orf54	0
seq.12395.86	Q6PI48	DARS2	Aspartate--tRNA ligase, mitochondrial	0
seq.12396.19	Q6NVY1	HIBCH	3-hydroxyisobutyryl-CoA hydrolase, mitochondrial	0
seq.12398.15	O43316	PAX4	Paired box protein Pax-4	0
seq.12399.194	Q8IVM0	CCDC50	Coiled-coil domain-containing protein 50	0
seq.12400.25	Q9NPD8	UBE2T	Ubiquitin-conjugating enzyme E2 T	0
seq.12401.3	Q96FJ0	STAMBPL1	AMSH-like protease	0
seq.12403.30	Q96DA2	RAB39B	Ras-related protein Rab-39B	0
seq.12406.119	O95661	DIRAS3	GTP-binding protein Di-Ras3	0
seq.12408.333	Q9UL26	RAB22A	Ras-related protein Rab-22A	0
seq.12409.90	Q96AH8	RAB7B	Ras-related protein Rab-7b	0
seq.12411.60	P61244	MAX	Protein max	0
seq.12414.31	P31946	YWHAB	14-3-3 protein beta/alpha	0
seq.12415.122	O60869	EDF1	Endothelial differentiation-related factor 1	0
seq.12417.46	Q9Y3C4	TPRKB	EKC/KEOPS complex subunit TPRKB	0
seq.12420.10	Q8N335	GPD1L	Glycerol-3-phosphate dehydrogenase 1-like protein	0
seq.12422.143	O15296	ALOX15B	Arachidonate 15-lipoxygenase B	0
seq.12423.38	Q9NQ94	A1CF	APOBEC1 complementation factor	0
seq.12424.107	Q9P016	THYN1	Thymocyte nuclear protein 1	0
seq.12425.104	P62330	ARF6	ADP-ribosylation factor 6	0
seq.12426.19	Q9H8S9	MOB1A	MOB kinase activator 1A	0
seq.12427.8	P30305	CDC25B	M-phase inducer phosphatase 2	0
seq.12428.2	Q5VWZ2	LYPLAL1	Lysophospholipase-like protein 1	0
seq.12430.78	Q9H074	PAIP1	Polyadenylate-binding protein-interacting protein 1	0
seq.12431.13	Q9BRX2	PELO	Protein pelota homolog	0
seq.12432.23	Q9HB71	CACYBP	Calcyclin-binding protein	0
seq.12433.8	Q969Q4	ARL11	ADP-ribosylation factor-like protein 11	0
seq.12434.25	P53990	IST1	IST1 homolog	0
seq.12436.84	P78417	GSTO1	Glutathione S-transferase omega-1	0
seq.12437.18	Q6PHR2	ULK3	Serine/threonine-protein kinase ULK3	0
seq.12438.127	P29372	MPG	DNA-3-methyladenine glycosylase	0
seq.12439.67	Q00978	IRF9	Interferon regulatory factor 9	0
seq.12442.4	O00212	RHOD	Rho-related GTP-binding protein RhoD	0
seq.12444.39	O00482	NR5A2	Nuclear receptor subfamily 5 group A member 2	0
seq.12445.50	Q96NW4	ANKRD27	Ankyrin repeat domain-containing protein 27	0
seq.12446.49	P08263	GSTA1	Glutathione S-transferase A1	0
seq.12448.246	P30419	NMT1	Glycylpeptide N-tetradecanoyltransferase 1	0
seq.12449.16	O43447	PPIH	Peptidyl-prolyl cis-trans isomerase H	0
seq.12450.42	Q15126	PMVK	Phosphomevalonate kinase	0
seq.12451.62	O14867	BACH1	Transcription regulator protein BACH1	0
seq.12452.32	Q86Y97	KMT5C	Histone-lysine N-methyltransferase SUV420H2	0
seq.12453.161	Q9UBU9	NXF1	Nuclear RNA export factor 1	0
seq.12454.105	Q9BV86	NTMT1	N-terminal Xaa-Pro-Lys N-methyltransferase 1	0
seq.12455.48	Q9NPC7	MYNN	Myoneurin	0
seq.12457.10	Q9BV57	ADI1	1,2-dihydroxy-3-keto-5-methylthiopentene dioxygenase	0
seq.12458.79	Q99653	CHP1	Calcineurin B homologous protein 1	0
seq.12459.13	Q9HB21	PLEKHA1	Pleckstrin homology domain-containing family A member 1	0
seq.12460.18	O14818	PSMA7	Proteasome subunit alpha type-7	0
seq.12461.8	Q9NXA8	SIRT5	NAD-dependent protein deacylase sirtuin-5, mitochondrial	0
seq.12463.7	Q9P2N7	KLHL13	Kelch-like protein 13	0
seq.12466.7	P09651	HNRNPA1	Heterogeneous nuclear ribonucleoprotein A1	0
seq.12469.19	Q15691	MAPRE1	Microtubule-associated protein RP/EB family member 1	0
seq.12471.47	O95793	STAU1	Double-stranded RNA-binding protein Staufen homolog 1	0
seq.12473.48	Q9NXV2	KCTD5	BTB/POZ domain-containing protein KCTD5	0
seq.12475.48	Q9NZA1	CLIC5	Chloride intracellular channel protein 5	0
seq.12476.50	Q9NQ88	TIGAR	Fructose-2,6-bisphosphatase TIGAR	0
seq.12477.42	Q15631	TSN	Translin	0
seq.12478.15	P62888	RPL30	60S ribosomal protein L30	0
seq.12479.50	P31321	PRKAR1B	cAMP-dependent protein kinase type I-beta regulatory subunit	0
seq.12480.9	Q96G74	OTUD5	OTU domain-containing protein 5	0
seq.12482.5	Q12830	BPTF	Nucleosome-remodeling factor subunit BPTF	0
seq.12483.62	Q92753	RORB	Nuclear receptor ROR-beta	0
seq.12484.67	P48739	PITPNB	Phosphatidylinositol transfer protein beta isoform	0
seq.12486.8	Q9NS18	GLRX2	Glutaredoxin-2, mitochondrial	0
seq.12488.9	Q9ULC4	MCTS1	Malignant T-cell-amplified sequence 1	0
seq.12490.92	Q9UHA4	LAMTOR3	Ragulator complex protein LAMTOR3	0
seq.12491.23	Q9Y696	CLIC4	Chloride intracellular channel protein 4	0
seq.12493.42	Q96DC9	OTUB2	Ubiquitin thioesterase OTUB2	0
seq.12494.99	P60520	GABARAPL2	Gamma-aminobutyric acid receptor-associated protein-like 2	0
seq.12497.29	Q9BRJ7	NUDT16L1	Tudor-interacting repair regulator protein	0
seq.12498.12	O14907	TAX1BP3	Tax1-binding protein 3	0
seq.12499.108	Q99962	SH3GL2	Endophilin-A1	0
seq.12500.88	Q9UBT2	UBA2	SUMO-activating enzyme subunit 2	0
seq.12501.10	O75347	TBCA	Tubulin-specific chaperone A	0
seq.12503.5	Q15743	GPR68	Ovarian cancer G-protein coupled receptor 1	0
seq.12504.26	P29536	LMOD1	Leiomodin-1	0
seq.12508.9	Q9Y3E7	CHMP3	Charged multivesicular body protein 3	0
seq.12509.115	Q8N668	COMMD1	COMM domain-containing protein 1	0
seq.12510.3	Q9ULZ2	STAP1	Signal-transducing adaptor protein 1	0
seq.12511.83	Q96JW4	SLC41A2	Solute carrier family 41 member 2	0
seq.12513.8	Q9NZD2	GLTP	Glycolipid transfer protein	0
seq.12514.16	Q9UBP6	METTL1	tRNA (guanine-N(7)-)-methyltransferase	0
seq.12515.45	Q9BZX2	UCK2	Uridine-cytidine kinase 2	0
seq.12516.13	Q15561	TEAD4	Transcriptional enhancer factor TEF-3	0
seq.12517.52	O14737	PDCD5	Programmed cell death protein 5	0
seq.12518.289	Q86U86	PBRM1	Protein polybromo-1	0
seq.12521.3	P42773	CDKN2C	Cyclin-dependent kinase 4 inhibitor C	0
seq.12522.6	P54727	RAD23B	UV excision repair protein RAD23 homolog B	0
seq.12524.18	Q96F10	SAT2	Diamine acetyltransferase 2	0
seq.12527.50	P10827	THRA	Thyroid hormone receptor alpha	0
seq.12528.40	Q96S55	WRNIP1	ATPase WRNIP1	0
seq.12529.32	O75344	FKBP6	Inactive peptidyl-prolyl cis-trans isomerase FKBP6	0
seq.12530.14	P61024	CKS1B	Cyclin-dependent kinases regulatory subunit 1	0
seq.12531.5	B6SEH8	ERVV-1	Endogenous retrovirus group V member 1 Env polyprotein	0
seq.12532.28	P49427	CDC34	Ubiquitin-conjugating enzyme E2 R1	0
seq.12533.135	Q99418	CYTH2	Cytohesin-2	0
seq.12534.10	Q13137	CALCOCO2	Calcium-binding and coiled-coil domain-containing protein 2	0
seq.12535.2	P18887	XRCC1	DNA repair protein XRCC1	0
seq.12536.46	Q9Y217	MTMR6	Myotubularin-related protein 6	0
seq.12537.88	Q00577	PURA	Transcriptional activator protein Pur-alpha	0
seq.12538.19	P49802	RGS7	Regulator of G-protein signaling 7	0
seq.12540.25	P84095	RHOG	Rho-related GTP-binding protein RhoG	0
seq.12543.76	Q96MR9	ZNF560	Zinc finger protein 560	0
seq.12546.1	P53814	SMTN	Smoothelin	0
seq.12548.75	Q9HB90	RRAGC	Ras-related GTP-binding protein C	0
seq.12549.33	O60760	HPGDS	Hematopoietic prostaglandin D synthase	0
seq.12551.3	Q96J02	ITCH	E3 ubiquitin-protein ligase Itchy homolog	0
seq.12553.5	Q99986	VRK1	Serine/threonine-protein kinase VRK1	0
seq.12556.7	O00762	UBE2C	Ubiquitin-conjugating enzyme E2 C	0
seq.12557.18	P51513	NOVA1	RNA-binding protein Nova-1	0
seq.12558.3	Q8TF42	UBASH3B	Ubiquitin-associated and SH3 domain-containing protein B	0
seq.12560.9	Q8TCD5	NT5C	5'(3')-deoxyribonucleotidase, cytosolic type	0
seq.12562.1	Q16512	PKN1	Serine/threonine-protein kinase N1	0
seq.12563.2	O95379	TNFAIP8	Tumor necrosis factor alpha-induced protein 8	0
seq.12564.9	Q9Y221	NIP7	60S ribosome subunit biogenesis protein NIP7 homolog	0
seq.12568.14	Q14145	KEAP1	Kelch-like ECH-associated protein 1	0
seq.12569.25	P48643	CCT5	T-complex protein 1 subunit epsilon	0
seq.12571.14	P36405	ARL3	ADP-ribosylation factor-like protein 3	0
seq.12572.236	O43281	EFS	Embryonal Fyn-associated substrate	0
seq.12573.80	O75382	TRIM3	Tripartite motif-containing protein 3	0
seq.12574.36	P20800	EDN2	Endothelin-2	0
seq.12575.30	P11586	MTHFD1	C-1-tetrahydrofolate synthase, cytoplasmic	0
seq.12576.21	P43357	MAGEA3	Melanoma-associated antigen 3	0
seq.12577.100	P39748	FEN1	Flap endonuclease 1	0
seq.12578.13	P61204	ARF3	ADP-ribosylation factor 3	0
seq.12580.7	P28074	PSMB5	Proteasome subunit beta type-5	0
seq.12581.39	O14732	IMPA2	Inositol monophosphatase 2	0
seq.12583.77	P10398	ARAF	Serine/threonine-protein kinase A-Raf	0
seq.12585.39	P07992	ERCC1	DNA excision repair protein ERCC-1	0
seq.12587.65	P36404	ARL2	ADP-ribosylation factor-like protein 2	0
seq.12591.27	O60890	OPHN1	Oligophrenin-1	0
seq.12593.33	Q9NUG6	PDRG1	p53 and DNA damage-regulated protein 1	0
seq.12594.5	P28676	GCA	Grancalcin	0
seq.12595.11	P28289	TMOD1	Tropomodulin-1	0
seq.12597.68	Q9H1Y0	ATG5	Autophagy protein 5	0
seq.12599.10	Q86UX7	FERMT3	Fermitin family homolog 3	0
seq.12603.87	Q13310	PABPC4	Polyadenylate-binding protein 4	0
seq.12604.16	Q96GD3	SCMH1	Polycomb protein SCMH1	0
seq.12605.1	Q9NQT5	EXOSC3	Exosome complex component RRP40	0
seq.12612.37	P20618	PSMB1	Proteasome subunit beta type-1	0
seq.12616.45	Q9UHY1	NRBP1	Nuclear receptor-binding protein	0
seq.12617.2	Q9Y6E0	STK24	Serine/threonine-protein kinase 24	0
seq.12618.50	Q04828	AKR1C1	Aldo-keto reductase family 1 member C1	0
seq.12619.14	P35813	PPM1A	Protein phosphatase 1A	0
seq.12620.3	Q9NVA2	SEPTIN11	Septin-11	0
seq.12621.55	P30153	PPP2R1A	Serine/threonine-protein phosphatase 2A 65 kDa regulatory subunit A alpha isoform	0
seq.12622.96	Q9NR48	ASH1L	Histone-lysine N-methyltransferase ASH1L	0
seq.12623.84	Q92833	JARID2	Protein Jumonji	0
seq.12625.138	Q8IXQ5	KLHL7	Kelch-like protein 7	0
seq.12626.6	Q9BQF6	SENP7	Sentrin-specific protease 7	0
seq.12627.97	O95352	ATG7	Ubiquitin-like modifier-activating enzyme ATG7	0
seq.12628.31	Q9NS86	LANCL2	LanC-like protein 2	0
seq.12630.8	P53365	ARFIP2	Arfaptin-2	0
seq.12632.14	P18440	NAT1	Arylamine N-acetyltransferase 1	0
seq.12633.3	P43378	PTPN9	Tyrosine-protein phosphatase non-receptor type 9	0
seq.12634.79	O75815	BCAR3	Breast cancer anti-estrogen resistance protein 3:Guanine Nucleotide Exchange Factor Domain	0
seq.12635.9	O14717	TRDMT1	tRNA (cytosine(38)-C(5))-methyltransferase	0
seq.12636.113	Q9NRG4	SMYD2	N-lysine methyltransferase SMYD2	0
seq.12637.7	P43155	CRAT	Carnitine O-acetyltransferase	0
seq.12641.3	P32019	INPP5B	Type II inositol 1,4,5-trisphosphate 5-phosphatase	0
seq.12643.4	P49407	ARRB1	Beta-arrestin-1	0
seq.12646.2	Q96AT9	RPE	Ribulose-phosphate 3-epimerase	0
seq.12647.52	Q9BYW2	SETD2	Histone-lysine N-methyltransferase SETD2	0
seq.12649.80	P40926	MDH2	Malate dehydrogenase, mitochondrial	0
seq.12650.43	P08754	GNAI3	Guanine nucleotide-binding protein G(k) subunit alpha	0
seq.12651.21	Q15119	PDK2	[Pyruvate dehydrogenase (acetyl-transferring)] kinase isozyme 2, mitochondrial	0
seq.12652.37	O43865	AHCYL1	Adenosylhomocysteinase 2	0
seq.12653.13	P78368	CSNK1G2	Casein kinase I isoform gamma-2	0
seq.12655.30	Q9H115	NAPB	Beta-soluble NSF attachment protein	0
seq.12656.1	Q07866	KLC1	Kinesin light chain 1	0
seq.12657.2	Q13630	TSTA3	GDP-L-fucose synthase	0
seq.12658.72	Q9H999	PANK3	Pantothenate kinase 3	0
seq.12659.13	Q9NTK5	OLA1	Obg-like ATPase 1	0
seq.12661.44	Q9H0R8	GABARAPL1	Gamma-aminobutyric acid receptor-associated protein-like 1	0
seq.12662.82	Q13011	ECH1	Delta(3,5)-Delta(2,4)-dienoyl-CoA isomerase, mitochondrial	0
seq.12664.19	Q12923	PTPN13	Tyrosine-protein phosphatase non-receptor type 13	0
seq.12665.16	Q12905	ILF2	Interleukin enhancer-binding factor 2	0
seq.12667.2	Q9Y2T3	GDA	Guanine deaminase	0
seq.12668.7	O75351	VPS4B	Vacuolar protein sorting-associated protein 4B	0
seq.12669.30	Q76N89	HECW1	E3 ubiquitin-protein ligase HECW1	0
seq.12670.15	O60671	RAD1	Cell cycle checkpoint protein RAD1	0
seq.12671.35	O43704	SULT1B1	Sulfotransferase family cytosolic 1B member 1	0
seq.12675.14	P14868	DARS1	Aspartate--tRNA ligase, cytoplasmic	0
seq.12676.1	Q9BY11	PACSIN1	Protein kinase C and casein kinase substrate in neurons protein 1	0
seq.12677.164	Q13045	FLII	Protein flightless-1 homolog	0
seq.12678.66	P09012	SNRPA	U1 small nuclear ribonucleoprotein A	0
seq.12681.63	Q9UK80	USP21	Ubiquitin carboxyl-terminal hydrolase 21	0
seq.12682.5	Q6YP21	KYAT3	Kynurenine--oxoglutarate transaminase 3	0
seq.12683.156	Q9BPU6	DPYSL5	Dihydropyrimidinase-related protein 5	0
seq.12684.5	Q9Y6U3	SCIN	Adseverin	0
seq.12685.57	Q9NSB8	HOMER2	Homer protein homolog 2	0
seq.12686.15	P25325	MPST	3-mercaptopyruvate sulfurtransferase	0
seq.12687.2	Q16698	DECR1	2,4-dienoyl-CoA reductase, mitochondrial	0
seq.12688.115	Q9UK32	RPS6KA6	Ribosomal protein S6 kinase alpha-6	0
seq.12689.56	O15143	ARPC1B	Actin-related protein 2/3 complex subunit 1B	0
seq.12690.33	Q9P0V9	SEPTIN10	Septin-10	0
seq.12691.44	P34897	SHMT2	Serine hydroxymethyltransferase, mitochondrial	0
seq.12692.56	Q8TEK3	DOT1L	Histone-lysine N-methyltransferase, H3 lysine-79 specific	0
seq.12693.2	O75368	SH3BGRL	SH3 domain-binding glutamic acid-rich-like protein	0
seq.12694.28	Q9UNQ2	DIMT1	Probable dimethyladenosine transferase	0
seq.12695.62	Q53G59	KLHL12	Kelch-like protein 12	0
seq.12696.166	O60678	PRMT3	Protein arginine N-methyltransferase 3	0
seq.12697.30	P48426	PIP4K2A	Phosphatidylinositol 5-phosphate 4-kinase type-2 alpha	0
seq.12698.72	O00629	KPNA4	Importin subunit alpha-3	0
seq.12699.28	P50990	CCT8	T-complex protein 1 subunit theta	0
seq.12700.9	P53396	ACLY	ATP-citrate synthase	0
seq.12701.1	O60739	EIF1B	Eukaryotic translation initiation factor 1b	0
seq.12702.13	Q9HAT8	PELI2	E3 ubiquitin-protein ligase pellino homolog 2	0
seq.12703.6	Q8TDX7	NEK7	Serine/threonine-protein kinase Nek7	0
seq.12704.26	Q8N5H7	SH2D3C	SH2 domain-containing protein 3C	0
seq.12705.9	Q15751	HERC1	Probable E3 ubiquitin-protein ligase HERC1	0
seq.12706.2	Q5VT25	CDC42BPA	Serine/threonine-protein kinase MRCK alpha	0
seq.12707.26	Q14195	DPYSL3	Dihydropyrimidinase-related protein 3	0
seq.12708.91	Q969R5	L3MBTL2	Lethal(3)malignant brain tumor-like protein 2	0
seq.12709.63	Q92522	H1-10	Histone H1x	0
seq.12711.19	P48165	GJA8	Gap junction alpha-8 protein	0
seq.12712.9	Q9NP66	HMG20A	High mobility group protein 20A	0
seq.12713.365	P49795	RGS19	Regulator of G-protein signaling 19	0
seq.12714.38	O75843	AP1G2	AP-1 complex subunit gamma-like 2	0
seq.12716.3	Q9Y473	ZNF175	Zinc finger protein 175	0
seq.12717.65	O15405	TOX3	TOX high mobility group box family member 3	0
seq.12718.43	Q9Y237	PIN4	Peptidyl-prolyl cis-trans isomerase NIMA-interacting 4	0
seq.12720.71	Q9NRR5	UBQLN4	Ubiquilin-4	0
seq.12721.4	Q86VP1	TAX1BP1	Tax1-binding protein 1	0
seq.12724.81	Q14011	CIRBP	Cold-inducible RNA-binding protein	0
seq.12726.3	O00287	RFXAP	Regulatory factor X-associated protein	0
seq.12727.7	Q9P2B2	PTGFRN	Prostaglandin F2 receptor negative regulator	0
seq.12729.12	Q9BT73	PSMG3	Proteasome assembly chaperone 3	0
seq.12730.3	O14777	NDC80	Kinetochore protein NDC80 homolog	0
seq.12731.12	Q6IQ23	PLEKHA7	Pleckstrin homology domain-containing family A member 7	0
seq.12732.13	Q5T2T1	MPP7	MAGUK p55 subfamily member 7	0
seq.12734.112	Q14807	KIF22	Kinesin-like protein KIF22	0
seq.12735.39	O75534	CSDE1	Cold shock domain-containing protein E1	0
seq.12737.12	Q14651	PLS1	Plastin-1	0
seq.12738.43	Q9Y2I1	NISCH	Nischarin	0
seq.12740.55	Q99581	FEV	Protein FEV	0
seq.12742.160	A6NDV4	TMEM8B	Transmembrane protein 8B	0
seq.12743.18	Q9UL15	BAG5	BAG family molecular chaperone regulator 5	0
seq.12746.4	Q9UIA0	CYTH4	Cytohesin-4	0
seq.12747.89	P98179	RBM3	RNA-binding protein 3	0
seq.12748.6	Q58F21	BRDT	Bromodomain testis-specific protein	0
seq.12750.9	P05107	ITGB2	Integrin beta-2	0
seq.12751.26	Q9UKY1	ZHX1	Zinc fingers and homeoboxes protein 1	0
seq.12753.6	Q92870	APBB2	Amyloid beta A4 precursor protein-binding family B member 2:Phosphotyrosine Interaction Domain 1	0
seq.12754.14	Q9Y534	CSDC2	Cold shock domain-containing protein C2	0
seq.12756.3	Q9BYV9	BACH2	Transcription regulator protein BACH2	0
seq.12758.47	O43424	GRID2	Glutamate receptor ionotropic, delta-2	0
seq.12759.47	Q12906	ILF3	Interleukin enhancer-binding factor 3	0
seq.12760.34	Q6NX45	ZNF774	Zinc finger protein 774	0
seq.12761.12	Q92870	APBB2	Amyloid beta A4 precursor protein-binding family B member 2:Phosphotyrosine Interaction Domain 2	0
seq.12763.69	Q9HCZ1	ZNF334	Zinc finger protein 334	0
seq.12764.3	Q92556	ELMO1	Engulfment and cell motility protein 1	0
seq.12766.33	Q7Z601	GPR142	Probable G-protein coupled receptor 142	0
seq.12768.3	Q86XI6	PPP1R3B	Protein phosphatase 1 regulatory subunit 3B	0
seq.12771.19	Q9UJW8	ZNF180	Zinc finger protein 180	0
seq.12772.8	P52948	NUP98	Nuclear pore complex protein Nup98-Nup96	0
seq.12774.12	O60741	HCN1	Potassium/sodium hyperpolarization-activated cyclic nucleotide-gated channel 1	0
seq.12775.6	O15347	HMGB3	High mobility group protein B3	0
seq.12777.11	Q15637	SF1	Splicing factor 1	0
seq.12779.30	Q9UKN5	PRDM4	PR domain zinc finger protein 4	0
seq.12781.2	Q15633	TARBP2	RISC-loading complex subunit TARBP2	0
seq.12783.29	P52272	HNRNPM	Heterogeneous nuclear ribonucleoprotein M	0
seq.12784.10	O95704	APBB3	Amyloid beta A4 precursor protein-binding family B member 3:Phosphotyrosine Interaction Domain 1,Isoform II	0
seq.12785.49	Q86T24	ZBTB33	Transcriptional regulator Kaiso	0
seq.12786.61	Q9NPB8	GPCPD1	Glycerophosphocholine phosphodiesterase GPCPD1	0
seq.12787.47	P52741	ZNF134	Zinc finger protein 134	0
seq.12788.6	Q96ES7	SGF29	SAGA-associated factor 29 homolog	0
seq.12790.10	Q96ER9	CCDC51	Coiled-coil domain-containing protein 51	0
seq.12793.4	Q96J94	PIWIL1	Piwi-like protein 1	0
seq.12794.6	Q96MN2	NLRP4	NACHT, LRR and PYD domains-containing protein 4	0
seq.12795.2	Q969W8	ZNF566	Zinc finger protein 566	0
seq.12796.44	O95989	NUDT3	Diphosphoinositol polyphosphate phosphohydrolase 1	0
seq.12798.46	Q2Y0W8	SLC4A8	Electroneutral sodium bicarbonate exchanger 1	0
seq.12799.65	Q9NZQ0	DNAJC27	DnaJ homolog subfamily C member 27	0
seq.12800.5	P59282	TPPP2	Tubulin polymerization-promoting protein family member 2	0
seq.12801.33	P14316	IRF2	Interferon regulatory factor 2	0
seq.12803.9	Q86UD4	ZNF329	Zinc finger protein 329	0
seq.12804.5	Q9UKD1	GMEB2	Glucocorticoid modulatory element-binding protein 2	0
seq.12807.89	Q7Z6I6	ARHGAP30	Rho GTPase-activating protein 30	0
seq.12808.103	Q9Y2V2	CARHSP1	Calcium-regulated heat-stable protein 1	0
seq.12811.55	Q09FC8	ZNF415	Zinc finger protein 415	0
seq.12812.25	P14621	ACYP2	Acylphosphatase-2	0
seq.12813.18	Q8NDI1	EHBP1	EH domain-binding protein 1	0
seq.12814.17	Q96LT9	RNPC3	RNA-binding protein 40	0
seq.12815.9	P41252	IARS1	Isoleucine--tRNA ligase, cytoplasmic	0
seq.12817.1	P55040	GEM	GTP-binding protein GEM	0
seq.12818.159	Q15849	SLC14A2	Urea transporter 2	0
seq.12820.1	Q13588	GRAP	GRB2-related adapter protein	0
seq.12821.6	Q86W26	NLRP10	NACHT, LRR and PYD domains-containing protein 10	0
seq.12822.34	O00213	APBB1	Amyloid beta A4 precursor protein-binding family B member 1:Phosphotyrosine Interaction Domain 1	0
seq.12825.18	Q9UKG1	APPL1	DCC-interacting protein 13-alpha	0
seq.12826.5	Q92911	SLC5A5	Sodium/iodide cotransporter	0
seq.12827.37	P49796	RGS3	Regulator of G-protein signaling 3	0
seq.12830.4	O00422	SAP18	Histone deacetylase complex subunit SAP18	0
seq.12831.21	Q96BS2	TESC	Calcineurin B homologous protein 3	0
seq.12832.10	Q9UBL3	ASH2L	Set1/Ash2 histone methyltransferase complex subunit ASH2	0
seq.12834.3	Q9H3M0	KCNF1	Potassium voltage-gated channel subfamily F member 1	0
seq.12835.101	Q8WXC3	PYDC1	Pyrin domain-containing protein 1	0
seq.12838.28	Q9H1R2	DUSP15	Dual specificity protein phosphatase 15	0
seq.12842.43	O60499	STX10	Syntaxin-10	0
seq.12843.6	Q86VK4	ZNF410	Zinc finger protein 410	0
seq.12844.10	O95429	BAG4	BAG family molecular chaperone regulator 4	0
seq.12845.18	Q15036	SNX17	Sorting nexin-17	0
seq.12846.3	Q9UKA1	FBXL5	F-box/LRR-repeat protein 5	0
seq.12847.27	O60942	RNGTT	mRNA-capping enzyme	0
seq.12848.9	Q92974	ARHGEF2	Rho guanine nucleotide exchange factor 2	0
seq.12849.25	Q9P0R6	GSKIP	GSK3-beta interaction protein	0
seq.12851.5	Q9NP87	POLM	DNA-directed DNA/RNA polymerase mu	0
seq.12853.112	Q9NZR1	TMOD2	Tropomodulin-2	0
seq.12854.3	Q99594	TEAD3	Transcriptional enhancer factor TEF-5	0
seq.12855.16	Q9NQ75	CASS4	Cas scaffolding protein family member 4	0
seq.12856.14	Q96Q45	TMEM237	Transmembrane protein 237	0
seq.12859.33	O75521	ECI2	Enoyl-CoA delta isomerase 2, mitochondrial	0
seq.12860.7	Q9UBL0	ARPP21	cAMP-regulated phosphoprotein 21	0
seq.12861.13	Q9NYL9	TMOD3	Tropomodulin-3	0
seq.12862.14	Q14511	NEDD9	Enhancer of filamentation 1	0
seq.12864.9	Q0D2K0	NIPAL4	Magnesium transporter NIPA4	0
seq.12867.40	P51808	DYNLT3	Dynein light chain Tctex-type 3	0
seq.12869.68	P26196	DDX6	Probable ATP-dependent RNA helicase DDX6	0
seq.12871.10	Q12792	TWF1	Twinfilin-1	0
seq.12872.35	Q16280	CNGA2	Cyclic nucleotide-gated olfactory channel	0
seq.12873.11	P16150	SPN	Leukosialin	0
seq.12875.28	Q8WUN7	UBTD2	Ubiquitin domain-containing protein 2	0
seq.12876.39	Q9Y4P9	SPEF1	Sperm flagellar protein 1	0
seq.12878.60	Q9BXB4	OSBPL11	Oxysterol-binding protein-related protein 11	0
seq.12879.5	P28749	RBL1	Retinoblastoma-like protein 1	0
seq.12880.1	Q7L0J3	SV2A	Synaptic vesicle glycoprotein 2A	0
seq.12881.17	O75452	RDH16	Retinol dehydrogenase 16	0
seq.12882.7	Q9NR21	PARP11	Poly [ADP-ribose] polymerase 11	0
seq.12885.42	Q14995	NR1D2	Nuclear receptor subfamily 1 group D member 2	0
seq.12888.18	O75446	SAP30	Histone deacetylase complex subunit SAP30	0
seq.12891.1	Q8IY33	MICALL2	MICAL-like protein 2	0
seq.12892.10	Q8IYJ3	SYTL1	Synaptotagmin-like protein 1	0
seq.12893.159	Q16666	IFI16	Gamma-interferon-inducible protein 16:Isoform 2, Hematopoietic expression, interferon-inducible nature, and nuclear localization 2	0
seq.12894.3	Q6ZW49	PAXIP1	PAX-interacting protein 1	0
seq.12895.28	Q9Y6T7	DGKB	Diacylglycerol kinase beta	0
seq.12904.180	O60494	CUBN	cubilin	0
seq.12923.51	Q04695	KRT17	Keratin, type I cytoskeletal 17	0
seq.12925.105	Q9Y2T1	AXIN2	Axin-2	0
seq.12931.16	P08235	NR3C2	Mineralocorticoid receptor	0
seq.12933.17	Q8TC92	ENOX1	Ecto-NOX disulfide-thiol exchanger 1	0
seq.12934.1	Q9UII4	HERC5	E3 ISG15--protein ligase HERC5	0
seq.12936.38	P12271	RLBP1	Retinaldehyde-binding protein 1	0
seq.12939.1	O15160	POLR1C	DNA-directed RNA polymerases I and III subunit RPAC1	0
seq.12940.35	P43353	ALDH3B1	Aldehyde dehydrogenase family 3 member B1	0
seq.12945.33	Q9NP72	RAB18	Ras-related protein Rab-18	0
seq.12954.71	Q07869	PPARA	Peroxisome proliferator-activated receptor alpha	0
seq.12956.40	Q96EK5	KIFBP	KIF1-binding protein	0
seq.12957.62	P14927	UQCRB	Cytochrome b-c1 complex subunit 7	0
seq.12960.9	P35557	GCK	Glucokinase	0
seq.12963.1	Q5VW38	GPR107	Protein GPR107	0
seq.12968.2	Q16527	CSRP2	Cysteine and glycine-rich protein 2	0
seq.12970.35	Q9NUL3	STAU2	Double-stranded RNA-binding protein Staufen homolog 2	0
seq.12975.11	P35900	KRT20	Keratin, type I cytoskeletal 20	0
seq.12976.49	O60504	SORBS3	Vinexin b	0
seq.12980.31	Q9NW64	RBM22	Pre-mRNA-splicing factor RBM22	0
seq.12986.12	Q9NUP9	LIN7C	Protein lin-7 homolog C	0
seq.12987.12	Q16629	SRSF7	Serine/arginine-rich splicing factor 7	0
seq.12990.39	Q99759	MAP3K3	Mitogen-activated protein kinase kinase kinase 3	0
seq.12991.49	Q8IWT3	CUL9	Cullin-9	0
seq.12993.21	Q8TAT6	NPLOC4	Nuclear protein localization protein 4 homolog	0
seq.13007.66	Q6JVE6	LCN10	Epididymal-specific lipocalin-10	0
seq.13011.20	P46783	RPS10	40S ribosomal protein S10	0
seq.13013.41	O60260	PRKN	E3 ubiquitin-protein ligase parkin	0
seq.13022.20	O14683	TP53I11	Tumor protein p53-inducible protein 11	0
seq.13025.4	Q8WU20	FRS2	Fibroblast growth factor receptor substrate 2	0
seq.13027.20	O95931	CBX7	Chromobox protein homolog 7	0
seq.13032.1	Q14457	BECN1	Beclin-1	0
seq.13039.1	Q12972	PPP1R8	Nuclear inhibitor of protein phosphatase 1	0
seq.13041.47	Q9BUZ4	TRAF4	TNF receptor-associated factor 4	0
seq.13042.7	Q16322	KCNA10	Potassium voltage-gated channel subfamily A member 10	0
seq.13043.157	Q6PL18	ATAD2	ATPase family AAA domain-containing protein 2	0
seq.13044.5	Q99816	TSG101	Tumor susceptibility gene 101 protein	0
seq.13053.6	Q9UN76	SLC6A14	Sodium- and chloride-dependent neutral and basic amino acid transporter B(0+)	0
seq.13054.87	P35080	PFN2	Profilin-2	0
seq.13055.53	A5PKW4	PSD	PH and SEC7 domain-containing protein 1	0
seq.13056.18	Q9GZN6	SLC6A16	Orphan sodium- and chloride-dependent neurotransmitter transporter NTT5	0
seq.13059.33	Q969G6	RFK	Riboflavin kinase	0
seq.13066.42	Q6P2E9	EDC4	Enhancer of mRNA-decapping protein 4	0
seq.13067.5	Q13976	PRKG1	cGMP-dependent protein kinase 1, beta isozyme	0
seq.13068.139	O14618	CCS	Copper chaperone for superoxide dismutase	0
seq.13073.14	P39687	ANP32A	Acidic leucine-rich nuclear phosphoprotein 32 family member A	0
seq.13076.4	P51114	FXR1	Fragile X mental retardation syndrome-related protein 1	0
seq.13078.3	P41208	CETN2	Centrin-2	0
seq.13082.9	Q9H3U1	UNC45A	Protein unc-45 homolog A	0
seq.13083.18	P26640	VARS1	Valine--tRNA ligase	0
seq.13085.18	P43220	GLP1R	Glucagon-like peptide 1 receptor:Cytoplasmic domain	0
seq.13088.397	P35070	BTC	Betacellulin	0
seq.13089.6	Q16665	HIF1A	Hypoxia-inducible factor 1-alpha	0
seq.13090.17	P06703	S100A6	Protein S100-A6	0
seq.13093.6	Q8WVN6	SECTM1	Secreted and transmembrane protein 1	0
seq.13094.75	Q9BXY4	RSPO3	R-spondin-3	0
seq.13095.51	P05451	REG1A	Lithostathine-1-alpha	0
seq.13097.11	Q92843	BCL2L2	Bcl-2-like protein 2	0
seq.13098.93	O43915	VEGFD	Vascular endothelial growth factor D	0
seq.13101.60	Q9BQB4	SOST	Sclerostin	0
seq.13103.125	P0DML2|P0DML3	CSH1|CSH2	Chorionic somatomammotropin hormone	0
seq.13104.32	P98172	EFNB1	Ephrin-B1	0
seq.13105.7	P60880	SNAP25	Synaptosomal-associated protein 25	0
seq.13107.9	O95274	LYPD3	Ly6/PLAUR domain-containing protein 3	0
seq.13109.82	Q7Z3B1	NEGR1	Neuronal growth regulator 1	0
seq.13111.79	P41182	BCL6	B-cell lymphoma 6 protein	0
seq.13112.179	Q12841	FSTL1	Follistatin-related protein 1	0
seq.13113.7	P10451	SPP1	Osteopontin	0
seq.13114.50	P51884	LUM	Lumican	0
seq.13116.25	Q8N6Q3	CD177	CD177 antigen	0
seq.13117.232	Q9Y259	CHKB	Choline/ethanolamine kinase	0
seq.13118.5	Q9H4F8	SMOC1	SPARC-related modular calcium-binding protein 1	0
seq.13122.19	O43155	FLRT2	Leucine-rich repeat transmembrane protein FLRT2	0
seq.13123.3	Q9NZU0	FLRT3	Leucine-rich repeat transmembrane protein FLRT3:Extracellular domain	0
seq.13124.20	Q6UXK2	ISLR2	Immunoglobulin superfamily containing leucine-rich repeat protein 2	0
seq.13125.45	P04004	VTN	Vitronectin	0
seq.13126.52	Q02487	DSC2	Desmocollin-2	0
seq.13129.40	P01130	LDLR	Low-density lipoprotein receptor	0
seq.13130.150	P52789	HK2	Hexokinase-2	0
seq.13131.5	P19367	HK1	Hexokinase-1	0
seq.13132.14	Q13591	SEMA5A	Semaphorin-5A	0
seq.13133.73	Q8N2S1	LTBP4	Latent-transforming growth factor beta-binding protein 4	0
seq.13228.75	Q00987	MDM2	E3 ubiquitin-protein ligase Mdm2	0
seq.13229.20	O15151	MDM4	Protein Mdm4	0
seq.13230.174	P01859	IGHG2	Ig gamma-2, Kappa	0
seq.13231.90	P01861	IGHG4	Ig gamma-4, Kappa	0
seq.13236.25	P56704	WNT3A	Protein Wnt-3a	0
seq.13240.170	Q9Y566	SHANK1	SH3 and multiple ankyrin repeat domains protein 1	0
seq.13242.134	Q9BYB0	SHANK3	SH3 and multiple ankyrin repeat domains protein 3	0
seq.13256.21	Q9Y566	SHANK1	SH3 and multiple ankyrin repeat domains protein 1	0
seq.13268.45	P41221	WNT5A	Protein Wnt-5a	0
seq.13374.4	Q30KQ7	DEFB113	Beta-defensin 113	0
seq.13377.3	Q8N8Q1	CYB561D1	Cytochrome b561 domain-containing protein 1	0
seq.13378.80	A6NC05	C5orf63	Glutaredoxin-like protein C5orf63	0
seq.13381.49	P15291	B4GALT1	Beta-1,4-galactosyltransferase 1	0
seq.13384.110	P07954	FH	Fumarate hydratase, mitochondrial	0
seq.13386.248	Q969K3	RNF34	E3 ubiquitin-protein ligase RNF34	0
seq.13387.55	Q9NZC4	EHF	ETS homologous factor	0
seq.13388.57	P29120	PCSK1	Neuroendocrine convertase 1	0
seq.13392.13	P05026	ATP1B1	Sodium/potassium-transporting ATPase subunit beta-1	0
seq.13393.46	Q9BUN8	DERL1	Derlin-1	0
seq.13397.88	O15263	DEFB4A	Beta-defensin 4A	0
seq.13399.33	Q8IUW5	RELL1	RELT-like protein 1	0
seq.13403.5	P41161	ETV5	ETS translocation variant 5	0
seq.13405.61	P20155	SPINK2	Serine protease inhibitor Kazal-type 2	0
seq.13406.161	Q08708	CD300C	CMRF35-like molecule 6	0
seq.13408.23	Q8TEU8	WFIKKN2	WAP, Kazal, immunoglobulin, Kunitz and NTR domain-containing protein 2	0
seq.13411.21	Q9H4P4	RNF41	E3 ubiquitin-protein ligase NRDP1	0
seq.13412.5	Q9BQY6	WFDC6	WAP four-disulfide core domain protein 6	0
seq.13416.8	Q14C87	TMEM132D	Transmembrane protein 132D	0
seq.13421.17	Q9NRX6	TMEM167B	Protein kish-B	0
seq.13422.66	Q16206	ENOX2	Ecto-NOX disulfide-thiol exchanger 2	0
seq.13423.94	Q9BRX8	PRXL2A	Redox-regulatory protein FAM213A	0
seq.13427.66	Q9NR34	MAN1C1	Mannosyl-oligosaccharide 1,2-alpha-mannosidase IC	0
seq.13430.50	Q13336	SLC14A1	Urea transporter 1	0
seq.13432.9	Q5T4F4	ZFYVE27	Protrudin:Cytoplasmic domain, region 1, isoform 6	0
seq.13434.172	Q9NVD7	PARVA	Alpha-parvin	0
seq.13435.31	Q6UXL0	IL20RB	Interleukin-20 receptor subunit beta	0
seq.13436.54	P56270	MAZ	Myc-associated zinc finger protein	0
seq.13438.115	Q9H2X0	CHRD	Chordin	0
seq.13439.6	P0C7M6	IQCF3	IQ domain-containing protein F3	0
seq.13441.30	Q155Q3	DIXDC1	Dixin	0
seq.13447.42	Q5BIV9	SPRN	Shadow of prion protein	0
seq.13450.49	P40818	USP8	Ubiquitin carboxyl-terminal hydrolase 8	0
seq.13451.2	Q9H6D8	FNDC4	Fibronectin type III domain-containing protein 4	0
seq.13452.113	P0DJ93	SMIM13	Small integral membrane protein 13	0
seq.13453.2	O75394	MRPL33	39S ribosomal protein L33, mitochondrial	0
seq.13457.33	Q9UKW6	ELF5	ETS-related transcription factor Elf-5	0
seq.13459.30	Q9NXH8	TOR4A	Torsin-4A	0
seq.13460.4	O15335	CHAD	Chondroadherin	0
seq.13463.1	Q92626	PXDN	Peroxidasin homolog	0
seq.13464.8	Q8N912	NRAC	Nutritionally-regulated adipose and cardiac enriched protein homolog	0
seq.13465.5	P53805	RCAN1	Calcipressin-1	0
seq.13468.5	Q96JN8	NEURL4	Neuralized-like protein 4	0
seq.13470.43	Q03431	PTH1R	Parathyroid hormone/parathyroid hormone-related peptide receptor	0
seq.13472.35	Q9H0R4	HDHD2	Haloacid dehalogenase-like hydrolase domain-containing protein 2	0
seq.13473.55	P23677	ITPKA	Inositol-trisphosphate 3-kinase A	0
seq.13474.40	Q9Y2Q3	GSTK1	Glutathione S-transferase kappa 1	0
seq.13475.10	Q9Y2X8	UBE2D4	Ubiquitin-conjugating enzyme E2 D4	0
seq.13476.16	O60870	KIN	DNA/RNA-binding protein KIN17	0
seq.13477.65	Q15722	LTB4R	Leukotriene B4 receptor 1	0
seq.13479.8	A8MVW0	FAM171A2	Protein FAM171A2	0
seq.13481.24	Q15560	TCEA2	Transcription elongation factor A protein 2	0
seq.13482.14	A5YKK6	CNOT1	CCR4-NOT transcription complex subunit 1	0
seq.13484.69	P02452	COL1A1	Collagen alpha-1(I) chain:N-term propeptide	0
seq.13485.20	Q96K49	TMEM87B	Transmembrane protein 87B	0
seq.13486.9	Q13563	PKD2	Polycystin-2:Cytoplasmic domain 1	0
seq.13487.24	Q9H1C4	UNC93B1	Protein unc-93 homolog B1	0
seq.13488.3	P53367	ARFIP1	Arfaptin-1	0
seq.13490.1	Q9NZW5	MPP6	MAGUK p55 subfamily member 6	0
seq.13491.40	O43924	PDE6D	Retinal rod rhodopsin-sensitive cGMP 3',5'-cyclic phosphodiesterase subunit delta	0
seq.13492.44	P38646	HSPA9	Stress-70 protein, mitochondrial	0
seq.13493.5	Q9ULK0	GRID1	Glutamate receptor ionotropic, delta-1	0
seq.13494.6	Q8N5B7	CERS5	Ceramide synthase 5	0
seq.13495.48	Q8TDS4	HCAR2	Hydroxycarboxylic acid receptor 2	0
seq.13496.19	Q01581	HMGCS1	Hydroxymethylglutaryl-CoA synthase, cytoplasmic	0
seq.13497.34	O75822	EIF3J	Eukaryotic translation initiation factor 3 subunit J	0
seq.13498.1	Q9UGB7	MIOX	Inositol oxygenase	0
seq.13499.30	P00451	F8	Coagulation Factor VIII	0
seq.13501.10	Q8TBE7	SLC35G2	Solute carrier family 35 member G2	0
seq.13502.2	Q86WA9	SLC26A11	Sodium-independent sulfate anion transporter	0
seq.13503.19	O75915	ARL6IP5	PRA1 family protein 3	0
seq.13504.147	O43390	HNRNPR	Heterogeneous nuclear ribonucleoprotein R	0
seq.13506.10	Q9NX74	DUS2	tRNA-dihydrouridine(20) synthase [NAD(P)+]-like	0
seq.13507.51	Q15628	TRADD	Tumor necrosis factor receptor type 1-associated DEATH domain protein	0
seq.13509.5	Q8TAC9	SCAMP5	Secretory carrier-associated membrane protein 5	0
seq.13510.7	Q93084	ATP2A3	Sarcoplasmic/endoplasmic reticulum calcium ATPase 3	0
seq.13511.29	Q01826	SATB1	DNA-binding protein SATB1	0
seq.13512.28	O43390	HNRNPR	Heterogeneous nuclear ribonucleoprotein R	0
seq.13513.174	Q9Y6X2	PIAS3	E3 SUMO-protein ligase PIAS3	0
seq.13514.121	Q15286	RAB35	Ras-related protein Rab-35	0
seq.13515.8	Q96P16	RPRD1A	Regulation of nuclear pre-mRNA domain-containing protein 1A	0
seq.13516.46	Q5J8M3	EMC4	ER membrane protein complex subunit 4	0
seq.13517.3	Q3KNS1	PTCHD3	Patched domain-containing protein 3	0
seq.13518.5	O43150	ASAP2	Arf-GAP with SH3 domain, ANK repeat and PH domain-containing protein 2	0
seq.13519.112	Q86VW2	ARHGEF25	Rho guanine nucleotide exchange factor 25	0
seq.13522.20	P62760	VSNL1	Visinin-like protein 1	0
seq.13524.25	Q96MM7	HS6ST2	Heparan-sulfate 6-O-sulfotransferase 2	0
seq.13525.17	Q8TDN1	KCNG4	Potassium voltage-gated channel subfamily G member 4	0
seq.13526.5	P05455	SSB	Lupus La protein:RNA recognition motif	0
seq.13529.39	Q9ULW6	NAP1L2	Nucleosome assembly protein 1-like 2	0
seq.13530.5	Q9UKP6	UTS2R	Urotensin-2 receptor	0
seq.13532.25	Q8N9A8	CNEP1R1	Nuclear envelope phosphatase-regulatory subunit 1	0
seq.13534.20	P54296	MYOM2	Myomesin-2	0
seq.13535.2	Q9Y5P4	CERT1	Collagen type IV alpha-3-binding protein:PH domain	0
seq.13536.56	Q9UNA4	POLI	DNA polymerase iota	0
seq.13539.131	Q92952	KCNN1	Small conductance calcium-activated potassium channel protein 1	0
seq.13540.1	Q8NDV2	GPR26	G-protein coupled receptor 26	0
seq.13541.1	Q8N699	MYCT1	Myc target protein 1	0
seq.13543.7	Q14914	PTGR1	Prostaglandin reductase 1	0
seq.13544.9	Q92619	ARHGAP45	Rho GTPase-activating protein 45	0
seq.13545.97	Q8N9N8	EIF1AD	Probable RNA-binding protein EIF1AD	0
seq.13547.5	P34969	HTR7	5-hydroxytryptamine receptor 7	0
seq.13548.53	Q5VZY2	PLPP4	Phosphatidate phosphatase PPAPDC1A	0
seq.13549.15	Q9UKF5	ADAM29	Disintegrin and metalloproteinase domain-containing protein 29	0
seq.13552.7	Q9UH65	SWAP70	Switch-associated protein 70	0
seq.13553.4	Q8IWE4	DCUN1D3	DCN1-like protein 3	0
seq.13554.78	Q9BWE0	REPIN1	Replication initiator 1	0
seq.13556.28	P28223	HTR2A	5-hydroxytryptamine receptor 2A	0
seq.13557.3	Q9NQS3	NECTIN3	Nectin-3	0
seq.13561.5	P50406	HTR6	5-hydroxytryptamine receptor 6	0
seq.13563.259	Q8N6N7	ACBD7	Acyl-CoA-binding domain-containing protein 7	0
seq.13566.2	Q9NP77	SSU72	RNA polymerase II subunit A C-terminal domain phosphatase SSU72	0
seq.13567.1	Q16555	DPYSL2	Dihydropyrimidinase-related protein 2	0
seq.13568.30	P55036	PSMD4	26S proteasome non-ATPase regulatory subunit 4	0
seq.13570.43	Q00341	HDLBP	Vigilin	0
seq.13572.43	O00231	PSMD11	26S proteasome non-ATPase regulatory subunit 11	0
seq.13573.5	O15145	ARPC3	Actin-related protein 2/3 complex subunit 3	0
seq.13574.50	Q92730	RND1	Rho-related GTP-binding protein Rho6	0
seq.13575.40	O14641	DVL2	Segment polarity protein dishevelled homolog DVL-2	0
seq.13576.15	P09211	GSTP1	Glutathione S-transferase P	0
seq.13577.25	P26368	U2AF2	Splicing factor U2AF 65 kDa subunit	0
seq.13578.98	O94929	ABLIM3	Actin-binding LIM protein 3	0
seq.13580.2	Q16222	UAP1	UDP-N-acetylhexosamine pyrophosphorylase	0
seq.13583.19	O14727	APAF1	Apoptotic protease-activating factor 1	0
seq.13587.10	Q9H0H5	RACGAP1	Rac GTPase-activating protein 1	0
seq.13588.11	O76027	ANXA9	Annexin A9	0
seq.13589.10	O95704	APBB3	Amyloid beta A4 precursor protein-binding family B member 3:Phosphotyrosine Interaction Domain 2, Isoform IV	0
seq.13590.1	Q9Y3B8	REXO2	Oligoribonuclease, mitochondrial	0
seq.13591.31	P49642	PRIM1	DNA primase small subunit	0
seq.13594.158	Q9UJY5	GGA1	ADP-ribosylation factor-binding protein GGA1	0
seq.13595.20	Q9BU02	THTPA	Thiamine-triphosphatase	0
seq.13596.3	O00194	RAB27B	Ras-related protein Rab-27B	0
seq.13597.20	Q13636	RAB31	Ras-related protein Rab-31	0
seq.13599.15	Q7Z6M1	RABEPK	Rab9 effector protein with kelch motifs	0
seq.13602.6	P55769	SNU13	NHP2-like protein 1	0
seq.13603.7	Q8TAC1	RFESD	Rieske domain-containing protein	0
seq.13604.27	O76050	NEURL1	E3 ubiquitin-protein ligase NEURL1	0
seq.13605.16	Q9UJ72	ANXA10	Annexin A10	0
seq.13609.11	P78347	GTF2I	General transcription factor II-I	0
seq.13610.9	P43363	MAGEA10	Melanoma-associated antigen 10	0
seq.13612.7	O60759	CYTIP	Cytohesin-interacting protein	0
seq.13613.23	Q9Y6K8	AK5	Adenylate kinase isoenzyme 5	0
seq.13614.6	Q92793	CREBBP	CREB-binding protein	0
seq.13615.60	O43639	NCK2	Cytoplasmic protein NCK2	0
seq.13618.15	Q9Y6D9	MAD1L1	Mitotic spindle assembly checkpoint protein MAD1	0
seq.13620.10	O43681	GET3	ATPase ASNA1	0
seq.13621.31	O94973	AP2A2	AP-2 complex subunit alpha-2	0
seq.13622.16	Q15172	PPP2R5A	Serine/threonine-protein phosphatase 2A 56 kDa regulatory subunit alpha isoform	0
seq.13623.4	O14686	KMT2D	Histone-lysine N-methyltransferase 2D	0
seq.13624.17	O95544	NADK	NAD kinase	0
seq.13625.19	P05455	SSB	Lupus La protein:HTH La-type RNA-binding domain	0
seq.13628.58	Q14449	GRB14	Growth factor receptor-bound protein 14	0
seq.13629.25	Q9Y4P1	ATG4B	Cysteine protease ATG4B	0
seq.13631.1	Q15291	RBBP5	Retinoblastoma-binding protein 5	0
seq.13632.10	Q15942	ZYX	Zyxin	0
seq.13634.209	O00625	PIR	Pirin	0
seq.13636.20	P55209	NAP1L1	Nucleosome assembly protein 1-like 1	0
seq.13639.101	O60763	USO1	General vesicular transport factor p115	0
seq.13640.5	P41182	BCL6	B-cell lymphoma 6 protein	0
seq.13642.90	O14879	IFIT3	Interferon-induced protein with tetratricopeptide repeats 3	0
seq.13644.30	O14964	HGS	Hepatocyte growth factor-regulated tyrosine kinase substrate	0
seq.13645.14	Q92620	DHX38	Pre-mRNA-splicing factor ATP-dependent RNA helicase PRP16	0
seq.13650.11	Q9NZI2	KCNIP1	Kv channel-interacting protein 1	0
seq.13651.54	Q96JP5	ZFP91	E3 ubiquitin-protein ligase ZFP91	0
seq.13652.2	O75674	TOM1L1	TOM1-like protein 1	0
seq.13653.335	Q9BQ69	MACROD1	O-acetyl-ADP-ribose deacetylase MACROD1	0
seq.13654.1	O75116	ROCK2	Rho-associated protein kinase 2	0
seq.13655.34	P19338	NCL	Nucleolin	0
seq.13657.2	Q96T60	PNKP	Bifunctional polynucleotide phosphatase/kinase	0
seq.13658.31	Q9NRA1	PDGFC	Platelet-derived growth factor C	0
seq.13659.36	Q9HD20	ATP13A1	Manganese-transporting ATPase 13A1	0
seq.13660.76	O15123	ANGPT2	Angiopoietin-2	0
seq.13661.193	P28325	CST5	Cystatin-D	0
seq.13663.2	P05112	IL4	Interleukin-4	0
seq.13665.35	Q06190	PPP2R3A	Serine/threonine-protein phosphatase 2A regulatory subunit B'' subunit alpha	0
seq.13666.222	Q9NS85	CA10	Carbonic anhydrase-related protein 10	0
seq.13668.44	Q06418	TYRO3	Tyrosine-protein kinase receptor TYRO3	0
seq.13669.6	P22607	FGFR3	Fibroblast growth factor receptor 3:Extracellular domain	0
seq.13670.81	Q9NZK7	PLA2G2E	Group IIE secretory phospholipase A2	0
seq.13671.40	P08246	ELANE	Neutrophil elastase	0
seq.13672.3	P17066	HSPA6	Heat shock 70 kDa protein 6	0
seq.13673.21	Q99832	CCT7	T-complex protein 1 subunit eta	0
seq.13676.46	P09529	INHBB	Inhibin beta B chain	0
seq.13678.169	P00746	CFD	Complement factor D	0
seq.13680.3	Q15742	NAB2	NGFI-A-binding protein 2	0
seq.13681.173	P19784	CSNK2A2	Casein kinase II subunit alpha'	0
seq.13682.47	P07333	CSF1R	Macrophage colony-stimulating factor 1 receptor	0
seq.13683.18	P51801	CLCNKB	Chloride channel protein ClC-Kb	0
seq.13686.2	Q01344	IL5RA	Interleukin-5 receptor subunit alpha	0
seq.13687.5	P22362	CCL1	C-C motif chemokine 1	0
seq.13688.2	Q8WWF8	CAPSL	Calcyphosin-like protein	0
seq.13689.2	P11926	ODC1	Ornithine decarboxylase	0
seq.13690.26	P21810	BGN	Biglycan	0
seq.13691.10	Q8N695	SLC5A8	Sodium-coupled monocarboxylate transporter 1	0
seq.13692.154	O95388	CCN4	WNT1-inducible-signaling pathway protein 1	0
seq.13693.5	Q49AH0	CDNF	Cerebral dopamine neurotrophic factor	0
seq.13694.24	Q9HC73	CRLF2	Cytokine receptor-like factor 2	0
seq.13697.51	P21695	GPD1	Glycerol-3-phosphate dehydrogenase [NAD(+)], cytoplasmic	0
seq.13698.28	Q8IZA0	KIAA0319L	Dyslexia-associated protein KIAA0319-like protein	0
seq.13699.6	P07288	KLK3	Prostate-specific antigen	0
seq.13700.10	P07355	ANXA2	Annexin A2	0
seq.13701.2	O43927	CXCL13	C-X-C motif chemokine 13	0
seq.13704.5	P54868	HMGCS2	Hydroxymethylglutaryl-CoA synthase, mitochondrial	0
seq.13706.12	P42701	IL12RB1	Interleukin-12 receptor subunit beta-1	0
seq.13707.27	Q14515	SPARCL1	SPARC-like protein 1	0
seq.13708.56	O60259	KLK8	Kallikrein-8	0
seq.13710.6	P05155	SERPING1	Plasma protease C1 inhibitor	0
seq.13711.10	Q00610	CLTC	Clathrin heavy chain 1	0
seq.13712.104	P12544	GZMA	Granzyme A	0
seq.13713.164	Q96IW7	SEC22A	Vesicle-trafficking protein SEC22a	0
seq.13717.15	Q15485	FCN2	Ficolin-2	0
seq.13719.19	O96013	PAK4	Serine/threonine-protein kinase PAK 4	0
seq.13720.95	P24158	PRTN3	Myeloblastin	0
seq.13722.105	P02748	C9	Complement component C9	0
seq.13723.6	P22301	IL10	Interleukin-10	0
seq.13724.27	O95750	FGF19	Fibroblast growth factor 19	0
seq.13725.3	O43320	FGF16	Fibroblast growth factor 16	0
seq.13726.4	P33681	CD80	T-lymphocyte activation antigen CD80	0
seq.13727.44	O43791	SPOP	Speckle-type POZ protein	0
seq.13728.19	P30040	ERP29	Endoplasmic reticulum resident protein 29	0
seq.13729.26	Q8TD22	SFXN5	Sideroflexin-5	0
seq.13732.79	Q16619	CTF1	Cardiotrophin-1	0
seq.13733.5	P29460	IL12B	Interleukin-12 subunit beta	0
seq.13734.22	Q8IU54	IFNL1	Interferon lambda-1	0
seq.13735.1	P47736	RAP1GAP	Rap1 GTPase-activating protein 1	0
seq.13738.8	P08476	INHBA	Inhibin beta A chain	0
seq.13739.3	Q9NZU1	FLRT1	Leucine-rich repeat transmembrane protein FLRT1	0
seq.13740.51	Q92765	FRZB	Secreted frizzled-related protein 3	0
seq.13741.36	P08833	IGFBP1	Insulin-like growth factor-binding protein 1	0
seq.13742.66	Q9GZX6	IL22	Interleukin-22	0
seq.13743.56	Q13620	CUL4B	Cullin-4B	0
seq.13744.37	P26951	IL3RA	Interleukin-3 receptor subunit alpha	0
seq.13745.10	Q13563	PKD2	Polycystin-2:Cytoplasmic domain 4	0
seq.13748.4	P80075	CCL8	C-C motif chemokine 8	0
seq.13924.13	P0CAP1	MYZAP	Myocardial zonula adherens protein	0
seq.13926.1	Q9H9A7	RMI1	RecQ-mediated genome instability protein 1	0
seq.13929.27	Q9UKG9	CROT	Peroxisomal carnitine O-octanoyltransferase	0
seq.13930.3	Q9HC16	APOBEC3G	DNA dC->dU-editing enzyme APOBEC-3G	0
seq.13931.22	O00233	PSMD9	26S proteasome non-ATPase regulatory subunit 9	0
seq.13932.45	Q14155	ARHGEF7	Rho guanine nucleotide exchange factor 7	0
seq.13933.276	Q13506	NAB1	NGFI-A-binding protein 1	0
seq.13934.3	O15068	MCF2L	Guanine nucleotide exchange factor DBS	0
seq.13936.24	P07205	PGK2	Phosphoglycerate kinase 2	0
seq.13937.75	Q86VP6	CAND1	Cullin-associated NEDD8-dissociated protein 1	0
seq.13939.14	Q16851	UGP2	UTP--glucose-1-phosphate uridylyltransferase	0
seq.13940.19	Q16666	IFI16	Gamma-interferon-inducible protein 16:Isoform 2, Hematopoietic expression, interferon-inducible nature, and nuclear localization 1	0
seq.13941.82	O95363	FARS2	Phenylalanine--tRNA ligase, mitochondrial	0
seq.13942.140	Q96BD6	SPSB1	SPRY domain-containing SOCS box protein 1	0
seq.13943.38	Q9C005	DPY30	Protein dpy-30 homolog	0
seq.13944.3	P0DMM9	SULT1A3	Sulfotransferase 1A3	0
seq.13946.8	Q9BUQ8	DDX23	Probable ATP-dependent RNA helicase DDX23	0
seq.13947.371	Q9BQG2	NUDT12	Peroxisomal NADH pyrophosphatase NUDT12	0
seq.13948.50	O75899	GABBR2	Gamma-aminobutyric acid type B receptor subunit 2:Extracellular domain	0
seq.13950.9	Q9Y5P4	CERT1	Collagen type IV alpha-3-binding protein:StAR-related lipid-transfer domain, isoform 2	0
seq.13954.9	Q96EK6	GNPNAT1	Glucosamine 6-phosphate N-acetyltransferase	0
seq.13955.33	P53355	DAPK1	Death-associated protein kinase 1	0
seq.13958.5	Q8TBY0	RBM46	Probable RNA-binding protein 46	0
seq.13959.7	P28838	LAP3	Cytosol aminopeptidase	0
seq.13960.15	Q96P47	AGAP3	Arf-GAP with GTPase, ANK repeat and PH domain-containing protein 3	0
seq.13961.18	Q9Y496	KIF3A	Kinesin-like protein KIF3A	0
seq.13963.7	Q9H0E2	TOLLIP	Toll-interacting protein	0
seq.13966.30	Q5VTT5	MYOM3	Myomesin-3	0
seq.13967.14	Q16881	TXNRD1	Thioredoxin reductase 1, cytoplasmic	0
seq.13969.24	O60684	KPNA6	Importin subunit alpha-7	0
seq.13972.4	Q9BPX1	HSD17B14	17-beta-hydroxysteroid dehydrogenase 14	0
seq.13973.62	Q8NG68	TTL	Tubulin--tyrosine ligase	0
seq.13975.56	Q13136	PPFIA1	Liprin-alpha-1	0
seq.13976.9	Q92888	ARHGEF1	Rho guanine nucleotide exchange factor 1	0
seq.13977.28	Q99728	BARD1	BRCA1-associated RING domain protein 1	0
seq.13978.122	O15119	TBX3	T-box transcription factor TBX3	0
seq.13979.3	Q8TE54	SLC26A7	Anion exchange transporter	0
seq.13982.33	Q9NS28	RGS18	Regulator of G-protein signaling 18	0
seq.13983.27	Q08257	CRYZ	Quinone oxidoreductase	0
seq.13984.23	Q9UHL0	DDX25	ATP-dependent RNA helicase DDX25	0
seq.13985.12	Q9HAU4	SMURF2	E3 ubiquitin-protein ligase SMURF2	0
seq.13986.6	O43813	LANCL1	LanC-like protein 1	0
seq.13988.67	Q9HBL8	NMRAL1	NmrA-like family domain-containing protein 1	0
seq.13990.1	P11498	PC	Pyruvate carboxylase, mitochondrial	0
seq.13992.12	P46459	NSF	Vesicle-fusing ATPase	0
seq.13993.20	Q9H4G0	EPB41L1	Band 4.1-like protein 1	0
seq.13994.1	P22087	FBL	rRNA 2'-O-methyltransferase fibrillarin	0
seq.13996.16	Q96CD2	PPCDC	Phosphopantothenoylcysteine decarboxylase	0
seq.13998.26	Q8N142	ADSS1	Adenylosuccinate synthetase isozyme 1	0
seq.14002.18	Q9BZ29	DOCK9	Dedicator of cytokinesis protein 9	0
seq.14005.2	Q9P2D1	CHD7	Chromodomain-helicase-DNA-binding protein 7	0
seq.14006.36	Q14749	GNMT	Glycine N-methyltransferase	0
seq.14007.22	O43252	PAPSS1	Bifunctional 3'-phosphoadenosine 5'-phosphosulfate synthase 1	0
seq.14008.22	Q9NPI6	DCP1A	mRNA-decapping enzyme 1A	0
seq.14009.65	P21580	TNFAIP3	Tumor necrosis factor alpha-induced protein 3	0
seq.14011.17	P31949	S100A11	Protein S100-A11	0
seq.14012.17	Q96C10	DHX58	Probable ATP-dependent RNA helicase DHX58	0
seq.14013.11	Q92844	TANK	TRAF family member-associated NF-kappa-B activator	0
seq.14021.81	Q9NPJ6	MED4	Mediator of RNA polymerase II transcription subunit 4	0
seq.14022.17	Q9UHF5	IL17B	Interleukin-17B	0
seq.14023.84	P21815	IBSP	Bone sialoprotein 2	0
seq.14024.196	Q92838	EDA	Ectodysplasin-A, secreted form	0
seq.14025.18	Q07011	TNFRSF9	Tumor necrosis factor receptor superfamily member 9	0
seq.14026.24	Q96PD4	IL17F	Interleukin-17F	0
seq.14028.22	O00443	PIK3C2A	Phosphatidylinositol 4-phosphate 3-kinase C2 domain-containing subunit alpha	0
seq.14029.42	P61201	COPS2	COP9 signalosome complex subunit 2	0
seq.14030.21	P23510	TNFSF4	Tumor necrosis factor ligand superfamily member 4	0
seq.14031.18	P21781	FGF7	Fibroblast growth factor 7	0
seq.14032.2	P15692	VEGFA	Vascular endothelial growth factor A, isoform 121	0
seq.14034.22	P09758	TACSTD2	Tumor-associated calcium signal transducer 2	0
seq.14035.13	Q13009	TIAM1	T-lymphoma invasion and metastasis-inducing protein 1	0
seq.14036.116	O75970	MPDZ	Multiple PDZ domain protein	0
seq.14037.18	Q9H6Z4	RANBP3	Ran-binding protein 3	0
seq.14039.33	Q9Y337	KLK5	Kallikrein-5	0
seq.14041.13	P10144	GZMB	Granzyme B	0
seq.14042.11	Q8N474	SFRP1	Secreted frizzled-related protein 1	0
seq.14043.12	Q15075	EEA1	Early endosome antigen 1	0
seq.14045.12	Q15596	NCOA2	Nuclear receptor coactivator 2	0
seq.14047.78	P23560	BDNF	Brain-derived neurotrophic factor	0
seq.14048.7	Q9NPH3	IL1RAP	Interleukin-1 Receptor accessory protein	0
seq.14049.17	P13232	IL7	Interleukin-7	0
seq.14050.61	P52798	EFNA4	Ephrin-A4	0
seq.14051.54	Q99958	FOXC2	Forkhead box protein C2	0
seq.14052.26	Q9UPW8	UNC13A	Protein unc-13 homolog A	0
seq.14054.17	Q13261	IL15RA	Interleukin-15 receptor subunit alpha	0
seq.14056.4	P01215	CGA	Glycoprotein hormones alpha chain	0
seq.14057.68	O95150	TNFSF15	Tumor necrosis factor ligand superfamily member 15	0
seq.14060.67	Q15080	NCF4	Neutrophil cytosol factor 4	0
seq.14061.48	O14788	TNFSF11	Tumor necrosis factor ligand superfamily member 11	0
seq.14063.17	P13725	OSM	Oncostatin-M	0
seq.14064.21	O75594	PGLYRP1	Peptidoglycan recognition protein 1	0
seq.14065.11	P06127	CD5	T-cell surface glycoprotein CD5:Cytoplasmic domain	0
seq.14066.49	Q86UL8	MAGI2	Membrane-associated guanylate kinase, WW and PDZ domain-containing protein 2	0
seq.14067.6	Q99959	PKP2	Plakophilin-2	0
seq.14068.29	O15444	CCL25	C-C motif chemokine 25	0
seq.14069.61	P22748	CA4	Carbonic anhydrase 4	0
seq.14070.56	Q15811	ITSN1	Intersectin-1	0
seq.14072.9	P13693	TPT1	Translationally-controlled tumor protein	0
seq.14073.31	P02790	HPX	Hemopexin	0
seq.14074.2	P98077	SHC2	SHC-transforming protein 2	0
seq.14076.74	P01036	CST4	Cystatin-S	0
seq.14077.6	O75636	FCN3	Ficolin-3	0
seq.14078.69	P47992	XCL1	Lymphotactin	0
seq.14079.14	Q13478	IL18R1	Interleukin-18 receptor 1	0
seq.14081.5	Q9BZM6	ULBP1	NKG2D ligand 1	0
seq.14082.56	Q9Y4G6	TLN2	Talin-2	0
seq.14083.25	P49903	SEPHS1	Selenide, water dikinase 1	0
seq.14085.28	P35225	IL13	Interleukin-13	0
seq.14086.11	Q92484	SMPDL3A	Acid sphingomyelinase-like phosphodiesterase 3a	0
seq.14088.38	P24592	IGFBP6	Insulin-like growth factor-binding protein 6	0
seq.14090.23	Q9H4E7	DEF6	Differentially expressed in FDCP 6 homolog	0
seq.14091.42	O75828	CBR3	Carbonyl reductase [NADPH] 3	0
seq.14093.10	P49771	FLT3LG	Fms-related tyrosine kinase 3 ligand	0
seq.14094.29	Q99075	HBEGF	Heparin-binding EGF-like growth factor	0
seq.14095.1	P26718	KLRK1	NKG2-D type II integral membrane protein	0
seq.14097.86	Q7LFX5	CHST15	Carbohydrate sulfotransferase 15	0
seq.14098.28	P49589	CARS1	Cysteine--tRNA ligase, cytoplasmic	0
seq.14099.20	P25789	PSMA4	Proteasome subunit alpha type-4	0
seq.14100.63	P02747	C1QC	Complement C1q subcomponent subunit C	0
seq.14101.2	P26992	CNTFR	Ciliary neurotrophic factor receptor subunit alpha	0
seq.14102.6	P22749	GNLY	Granulysin	0
seq.14103.12	Q9NRR2	TPSG1	Tryptase gamma	0
seq.14104.1	Q7L0X0	TRIL	TLR4 interactor with leucine rich repeats:Cytoplasmic domain	0
seq.14105.5	P29622	SERPINA4	Kallistatin	0
seq.14106.46	P52306	RAP1GDS1	Rap1 GTPase-GDP dissociation stimulator 1	0
seq.14107.1	P49914	MTHFS	5-formyltetrahydrofolate cyclo-ligase	0
seq.14108.15	P01137	TGFB1	Transforming growth factor beta-1	0
seq.14109.15	Q16663	CCL15	C-C motif chemokine 15	0
seq.14110.200	P09486	SPARC	SPARC	0
seq.14111.15	P35442	THBS2	Thrombospondin-2	0
seq.14112.40	Q969Z4	RELT	Tumor necrosis factor receptor superfamily member 19L	0
seq.14114.18	Q8IYJ0	PIANP	PILR alpha-associated neural protein	0
seq.14115.34	P35318	ADM	Adrenomedullin	0
seq.14116.129	P26447	S100A4	Protein S100-A4	0
seq.14120.2	Q68DV7	RNF43	E3 ubiquitin-protein ligase RNF43	0
seq.14121.24	Q9UBN6	TNFRSF10D	Tumor necrosis factor receptor superfamily member 10D	0
seq.14122.132	Q9ULT6	ZNRF3	E3 ubiquitin-protein ligase ZNRF3	0
seq.14123.34	Q9H7M9	VSIR	V-type immunoglobulin domain-containing suppressor of T-cell activation:Extracellular domain	0
seq.14124.6	O43921	EFNA2	Ephrin-A2	0
seq.14125.5	O95445	APOM	Apolipoprotein M	0
seq.14127.240	P01574	IFNB1	Interferon beta	0
seq.14128.121	P01566	IFNA10	Interferon alpha-10	0
seq.14129.1	P01567	IFNA7	Interferon alpha-7	0
seq.14131.37	P52799	EFNB2	Ephrin-B2:Extracellular domain	0
seq.14132.21	Q9UM44	HHLA2	HERV-H LTR-associating protein 2	0
seq.14133.93	P27930	IL1R2	Interleukin-1 receptor type 2	0
seq.14134.49	Q86SJ2	AMIGO2	Amphoterin-induced protein 2	0
seq.14135.3	Q9HBX9	RXFP1	Relaxin receptor 1	0
seq.14136.234	Q9NPY3	CD93	Complement component C1q receptor	0
seq.14139.16	Q8WWG1	NRG4	Neuregulin-4	0
seq.14143.8	Q16778	H2BC21	Histone H2B type 2-E	0
seq.14144.3	Q7L7L0	H2AW	Histone H2A type 3	0
seq.14146.92	P68431	H3C1	Histone H3.1	0
seq.14148.2	P05161	ISG15	Ubiquitin-like protein ISG15	0
seq.14149.9	Q9NZH7	IL36B	Interleukin-36 beta	0
seq.14150.7	Q9UHA7	IL36A	Interleukin-36 alpha	0
seq.14151.4	P05161	ISG15	Ubiquitin-like protein ISG15	0
seq.14153.8	P52797	EFNA3	Ephrin-A3	0
seq.14156.33	P31946	YWHAB	14-3-3 protein beta/alpha	0
seq.14157.21	P62258	YWHAE	14-3-3 protein epsilon	0
seq.14158.17	P08758	ANXA5	Annexin A5	0
seq.14175.78	Q9UJQ7	SCP2D1	SCP2 sterol-binding domain-containing protein 1	0
seq.14178.18	Q16667	CDKN3	Cyclin-dependent kinase inhibitor 3	0
seq.14186.13	Q8WZ73	RFFL	E3 ubiquitin-protein ligase rififylin	0
seq.14197.2	O75626	PRDM1	PR domain zinc finger protein 1	0
seq.14203.3	P20073	ANXA7	Annexin A7	0
seq.14204.55	Q9P0K8	FOXJ2	Forkhead box protein J2	0
seq.14205.6	Q96MH2	HEXIM2	Protein HEXIM2	0
seq.14208.3	Q96R05	RBP7	Retinoid-binding protein 7	0
seq.14216.35	Q7L014	DDX46	Probable ATP-dependent RNA helicase DDX46	0
seq.14226.120	Q9H2M3	BHMT2	S-methylmethionine--homocysteine S-methyltransferase BHMT2	0
seq.14227.21	P14649	MYL6B	Myosin light chain 6B	0
seq.14229.5	O95396	MOCS3	Adenylyltransferase and sulfurtransferase MOCS3	0
seq.14237.1	P0DMV8	HSPA1A	Heat shock 70 kDa protein 1A	0
seq.14245.195	Q9UNH6	SNX7	Sorting nexin-7	0
seq.14246.50	O60496	DOK2	Docking protein 2	0
seq.14249.68	Q9UJV3	MID2	Probable E3 ubiquitin-protein ligase MID2	0
seq.14250.115	Q13867	BLMH	Bleomycin hydrolase	0
seq.14254.27	P29074	PTPN4	Tyrosine-protein phosphatase non-receptor type 4	0
seq.14260.112	Q7Z628	NET1	Neuroepithelial cell-transforming gene 1 protein	0
seq.14268.4	Q9BYN0	SRXN1	Sulfiredoxin-1	0
seq.14271.23	Q9NRW1	RAB6B	Ras-related protein Rab-6B	0
seq.14273.19	P48147	PREP	Prolyl endopeptidase	0
seq.14283.12	P61106	RAB14	Ras-related protein Rab-14	0
seq.14286.2	O95644	NFATC1	Nuclear factor of activated T-cells, cytoplasmic 1	0
seq.14287.6	P51148	RAB5C	Ras-related protein Rab-5C	0
seq.14291.53	Q99490	AGAP2	Arf-GAP with GTPase, ANK repeat and PH domain-containing protein 2	0
seq.14294.61	Q9UIS9	MBD1	Methyl-CpG-binding domain protein 1	0
seq.14309.8	P31943	HNRNPH1	Heterogeneous nuclear ribonucleoprotein H	0
seq.14314.6	Q13356	PPIL2	Peptidyl-prolyl cis-trans isomerase-like 2	0
seq.14318.1	Q9UBQ0	VPS29	Vacuolar protein sorting-associated protein 29	0
seq.14324.52	Q9UQE7	SMC3	Structural maintenance of chromosomes protein 3	0
seq.14326.4	P51965	UBE2E1	Ubiquitin-conjugating enzyme E2 E1	0
seq.14329.4	Q9BTC0	DIDO1	Death-inducer obliterator 1	0
seq.14331.262	P63172	DYNLT1	Dynein light chain Tctex-type 1	0
seq.14332.3	P11233	RALA	Ras-related protein Ral-A	0
seq.14334.3	P35243	RCVRN	Recoverin	0
seq.14337.1	O43617	TRAPPC3	Trafficking protein particle complex subunit 3	0
seq.14341.8	Q0P6D2	DIPK1C	Protein FAM69C	0
seq.14583.49	O14793	MSTN	Growth/differentiation factor 8	0
seq.14587.16	O95390	GDF11	Growth/differentiation factor 11	0
seq.14593.152	Q96ND0	FAM210A	Protein FAM210A	0
seq.14597.5	Q9H3T2	SEMA6C	Semaphorin-6C, cytoplasmic	0
seq.14599.18	Q9NY15	STAB1	Stabilin-1	0
seq.14603.51	Q15053	KIAA0040	Uncharacterized protein KIAA0040	0
seq.14614.41	Q5T1S8	NCMAP	Noncompact myelin-associated protein	0
seq.14615.46	Q9BYR9	KRTAP2-4	Keratin-associated protein 2-4	0
seq.14616.16	Q96SR6	ZNF382	Zinc finger protein 382	0
seq.14618.26	Q96AW1	VOPP1	Vesicular, overexpressed in cancer, prosurvival protein 1	0
seq.14619.8	Q8TF50	ZNF526	Zinc finger protein 526	0
seq.14623.26	P55854	SUMO3	Small ubiquitin-related modifier 3	0
seq.14624.51	P49711	CTCF	Transcriptional repressor CTCF	0
seq.14628.72	Q9UK99	FBXO3	F-box only protein 3	0
seq.14631.22	Q9BY84	DUSP16	Dual specificity protein phosphatase 16	0
seq.14633.26	Q8NFB2	TMEM185A	Transmembrane protein 185A	0
seq.14634.13	P22888	LHCGR	Lutropin-choriogonadotropic hormone receptor	0
seq.14636.25	P52758	RIDA	Ribonuclease UK114	0
seq.14645.253	O15217	GSTA4	Glutathione S-transferase A4	0
seq.14655.1	Q9NVM6	DNAJC17	DnaJ homolog subfamily C member 17	0
seq.14662.6	P28698	MZF1	Myeloid zinc finger 1	0
seq.14663.44	O76064	RNF8	E3 ubiquitin-protein ligase RNF8	0
seq.14670.1	P12757	SKIL	Ski-like protein	0
seq.14674.63	Q9UKS6	PACSIN3	Protein kinase C and casein kinase substrate in neurons protein 3	0
seq.14675.20	P23588	EIF4B	Eukaryotic translation initiation factor 4B	0
seq.14684.17	P17655	CAPN2	Calpain-2 catalytic subunit	0
seq.14685.17	P31751	AKT2	RAC-beta serine/threonine-protein kinase	0
seq.14687.6	O60664	PLIN3	Perilipin-3	0
seq.14688.6	P35236	PTPN7	Tyrosine-protein phosphatase non-receptor type 7	0
seq.14689.3	P55735	SEC13	Protein SEC13 homolog	0
seq.14692.3	Q8N554	ZNF276	Zinc finger protein 276	0
seq.14696.45	P20231	TPSB2	Tryptase beta-2	0
seq.14703.6	P58294	PROK1	Prokineticin-1	0
seq.14705.1	O43915	VEGFD	Vascular endothelial growth factor D	0
seq.14708.59	P07360	C8G	Complement component C8 gamma chain	0
seq.14711.27	Q15828	CST6	Cystatin-M	0
seq.14713.46	P20160	AZU1	Azurocidin	0
seq.14747.9	O75462	CRLF1	Cytokine receptor-like factor 1	0
seq.14748.31	Q13017	ARHGAP5	Rho GTPase-activating protein 5	0
seq.14755.4	P02788	LTF	Lactotransferrin	0
seq.14756.29	P13598	ICAM2	Intercellular adhesion molecule 2	0
seq.14759.149	P12830	CDH1	Cadherin-1	0
seq.15297.3	P33764	S100A3	Protein S100-A3	0
seq.15298.199	Q8TDF5	NETO1	Neuropilin and tolloid-like protein 1	0
seq.15299.102	Q14696	MESD	LDLR chaperone MESD	0
seq.15300.66	Q9H6E4	CCDC134	Coiled-coil domain-containing protein 134	0
seq.15301.24	P26436	ACRV1	Acrosomal protein SP-10	0
seq.15303.63	P33763	S100A5	Protein S100-A5	0
seq.15304.1	Q06141	REG3A	Regenerating islet-derived protein 3-alpha	0
seq.15305.7	O76038	SCGN	Secretagogin	0
seq.15306.20	P01591	JCHAIN	Immunoglobulin J chain	0
seq.15308.108	Q2TAL6	VWC2	Brorin	0
seq.15310.61	O43663	PRC1	Protein regulator of cytokinesis 1	0
seq.15312.14	Q9UL18	AGO1	Protein argonaute-1	0
seq.15313.28	Q13257	MAD2L1	Mitotic spindle assembly checkpoint protein MAD2A	0
seq.15314.49	Q9Y696	CLIC4	Chloride intracellular channel protein 4	0
seq.15315.64	Q9NTM9	CUTC	Copper homeostasis protein cutC homolog	0
seq.15316.262	Q9NX01	TXNL4B	Thioredoxin-like protein 4B	0
seq.15318.75	P60903	S100A10	Protein S100-A10	0
seq.15319.226	P78396	CCNA1	Cyclin-A1	0
seq.15321.8	Q6PUV4	CPLX2	Complexin-2	0
seq.15322.35	P78560	CRADD	Death domain-containing protein CRADD	0
seq.15323.112	Q9H9G7	AGO3	Protein argonaute-3	0
seq.15324.58	P02792	FTL	Ferritin light chain	0
seq.15325.14	P17677	GAP43	Neuromodulin	0
seq.15326.64	P32455	GBP1	Guanylate-binding protein 1	0
seq.15329.167	Q9Y2Q5	LAMTOR2	Ragulator complex protein LAMTOR2	0
seq.15331.47	Q09028	RBBP4	Histone-binding protein RBBP4	0
seq.15333.11	Q99470	SDF2	Stromal cell-derived factor 2	0
seq.15336.7	Q8WWX9	SELENOM	Selenoprotein M	0
seq.15343.337	P01042	KNG1	Kininogen, HMW, Two Chain	0
seq.15346.31	P01579	IFNG	Interferon gamma	0
seq.15347.12	P02790	HPX	Hemopexin	0
seq.15358.28	P05408	SCG5	Neuroendocrine protein 7B2	0
seq.15361.37	Q15327	ANKRD1	Ankyrin repeat domain-containing protein 1	0
seq.15363.32	Q6Q788	APOA5	Apolipoprotein A-V	0
seq.15364.101	P02654	APOC1	Apolipoprotein C-I	0
seq.15365.41	O60242	ADGRB3	Adhesion G protein-coupled receptor B3	0
seq.15367.38	Q8TDL5	BPIFB1	BPI fold-containing family B member 1	0
seq.15368.3	Q8N8U9	BMPER	BMP-binding endothelial regulator protein	0
seq.15370.5	Q9Y3E2	BOLA1	BolA-like protein 1	0
seq.15374.15	Q9NS71	GKN1	Gastrokine-1	0
seq.15375.49	P15086	CPB1	Carboxypeptidase B	0
seq.15376.134	P14091	CTSE	Cathepsin E	0
seq.15381.45	Q16832	DDR2	Discoidin domain-containing receptor 2	0
seq.15383.200	P14138	EDN3	Endothelin-3	0
seq.15384.15	Q9UEF7	KL	Klotho	0
seq.15385.116	P12104	FABP2	Fatty acid-binding protein, intestinal	0
seq.15387.44	O60462	NRP2	Neuropilin-2	0
seq.15388.24	P08637	FCGR3A	Low affinity immunoglobulin gamma Fc region receptor III-A	0
seq.15389.1	Q16595	FXN	Frataxin, mitochondrial	0
seq.15390.3	P22466	GAL	Galanin	0
seq.15391.114	Q14393	GAS6	Growth arrest-specific protein 6	0
seq.15394.79	Q8IZJ1	UNC5B	Netrin receptor UNC5B	0
seq.15395.15	P09488	GSTM1	Glutathione S-transferase Mu 1	0
seq.15398.2	P55789	GFER	FAD-linked sulfhydryl oxidase ALR	0
seq.15402.2	P41134	ID1	DNA-binding protein inhibitor ID-1	0
seq.15403.53	Q02363	ID2	DNA-binding protein inhibitor ID-2	0
seq.15404.3	P01568	IFNA21	Interferon alpha-21	0
seq.15405.23	P05014	IFNA4	Interferon alpha-4	0
seq.15413.3	P04180	LCAT	Phosphatidylcholine-sterol acyltransferase	0
seq.15414.316	P00338	LDHA	L-lactate dehydrogenase A chain	0
seq.15416.54	Q86SG7	LYG2	Lysozyme g-like protein 2	0
seq.15417.3	P36952	SERPINB5	Serpin B5	0
seq.15418.25	P53779	MAPK10	Mitogen-activated protein kinase 10	0
seq.15419.15	O60882	MMP20	Matrix metalloproteinase-20	0
seq.15422.12	P02689	PMP2	Myelin P2 protein	0
seq.15426.5	Q99519	NEU1	Sialidase-1	0
seq.15427.35	P58215	LOXL3	Lysyl oxidase homolog 3	0
seq.15430.165	Q9UBM4	OPTC	Opticin	0
seq.15431.31	P00480	OTC	Ornithine carbamoyltransferase, mitochondrial	0
seq.15432.1	Q9NRC9	OTOR	Otoraplin	0
seq.15433.4	P12931	SRC	Proto-oncogene tyrosine-protein kinase Src	0
seq.15434.5	Q13519	PNOC	Prepronociceptin	0
seq.15435.4	P00491	PNP	Purine nucleoside phosphorylase	0
seq.15436.40	O60894	RAMP1	Receptor activity-modifying protein 1	0
seq.15437.11	O60896	RAMP3	Receptor activity-modifying protein 3	0
seq.15439.21	P61587	RND3	Rho-related GTP-binding protein RhoE	0
seq.15440.57	P16519	PCSK2	Neuroendocrine convertase 2	0
seq.15441.6	P17900	GM2A	Ganglioside GM2 activator	0
seq.15444.45	P48594	SERPINB4	Serpin B4	0
seq.15446.25	Q02297	NRG1	Neuregulin-1, sensory and motor neuron-derived factor isoform	0
seq.15447.45	Q00796	SORD	Sorbitol dehydrogenase	0
seq.15448.47	Q13501	SQSTM1	Sequestosome-1	0
seq.15452.5	P21589	NT5E	5'-Nucleotidase	0
seq.15453.3	P02760	AMBP	Alpha-1-microglobulin	0
seq.15457.14	P15144	ANPEP	Aminopeptidase N	0
seq.15460.9	P27487	DPP4	Dipeptidyl peptidase 4	0
seq.15462.28	P01732	CD8A	T-cell surface glycoprotein CD8 alpha chain	0
seq.15465.79	Q8N129	CNPY4	Protein canopy homolog 4	0
seq.15466.30	P20849	COL9A1	Collagen alpha-1(IX) chain	0
seq.15467.10	Q96CG8	CTHRC1	Collagen triple helix repeat-containing protein 1	0
seq.15468.14	Q03591	CFHR1	Complement factor H-related protein 1	0
seq.15470.11	P07686	HEXB	Beta-hexosaminidase subunit beta	0
seq.15471.29	P54317	PNLIPRP2	Pancreatic lipase-related protein 2	0
seq.15472.16	Q86VZ4	LRP11	Low-density lipoprotein receptor-related protein 11	0
seq.15474.7	Q13526	PIN1	Peptidyl-prolyl cis-trans isomerase NIMA-interacting 1	0
seq.15475.4	P55058	PLTP	Phospholipid transfer protein	0
seq.15476.6	Q6UW15	REG3G	Regenerating islet-derived protein 3-gamma	0
seq.15480.2	O95498	VNN2	Vascular non-inflammatory molecule 2	0
seq.15481.45	P49913	CAMP	Antibacterial protein LL-37	0
seq.15482.12	A8K2U0	A2ML1	Alpha-2-macroglobulin-like protein 1	0
seq.15483.377	O00468	AGRN	Agrin	0
seq.15486.126	P19801	AOC1	Amiloride-sensitive amine oxidase [copper-containing]	0
seq.15487.164	P23141	CES1	Liver carboxylesterase 1	0
seq.15491.20	Q9HCU0	CD248	Endosialin	0
seq.15492.1	Q9NZV1	CRIM1	Cysteine-rich motor neuron 1 protein:Extracellular domain	0
seq.15494.11	Q14512	FGFBP1	Fibroblast growth factor-binding protein 1	0
seq.15495.9	P41439	FOLR3	Folate receptor gamma	0
seq.15497.9	O14792	HS3ST1	Heparan sulfate glucosamine 3-O-sulfotransferase 1	0
seq.15503.15	O00292	LEFTY2	Left-right determination factor 2	0
seq.15503.20	O00292	LEFTY2	Left-right determination factor 2	0
seq.15504.39	Q96CA5	BIRC7	Baculoviral IAP repeat-containing protein 7 Isoform beta	0
seq.15506.34	Q9Y561	LRP12	Low-density lipoprotein receptor-related protein 12	0
seq.15509.2	P54802	NAGLU	Alpha-N-acetylglucosaminidase	0
seq.15511.37	O95502	NPTXR	Neuronal pentraxin receptor	0
seq.15513.108	Q16651	PRSS8	Prostasin	0
seq.15514.26	P06276	BCHE	Cholinesterase	0
seq.15515.2	P0DJI8	SAA1	Serum amyloid A-1 protein	0
seq.15516.12	P35542	SAA4	Serum amyloid A-4 protein	0
seq.15521.4	O94985	CLSTN1	Calsyntenin-1	0
seq.15523.9	P13716	ALAD	Delta-aminolevulinic acid dehydratase	0
seq.15524.30	P15259	PGAM2	Phosphoglycerate mutase 2	0
seq.15525.294	P00326	ADH1C	Alcohol dehydrogenase 1C	0
seq.15526.33	P48637	GSS	Glutathione synthetase	0
seq.15527.90	P09622	DLD	Dihydrolipoyl dehydrogenase, mitochondrial	0
seq.15529.33	P21291	CSRP1	Cysteine and glycine-rich protein 1	0
seq.15530.33	P54760	EPHB4	Ephrin type-B receptor 4	0
seq.15533.97	P21757	MSR1	Macrophage scavenger receptor types I and II:Extracellular domain	0
seq.15534.26	P40926	MDH2	Malate dehydrogenase, mitochondrial	0
seq.15535.3	Q9BQR3	PRSS27	Serine protease 27	0
seq.15539.15	Q96PX8	SLITRK1	SLIT and NTRK-like protein 1	0
seq.15540.6	P08670	VIM	Vimentin	0
seq.15542.19	P12532	CKMT1A	Creatine kinase U-type, mitochondrial	0
seq.15544.25	Q9P0G3	KLK14	Kallikrein-14	0
seq.15545.13	P63098	PPP3R1	Calcineurin subunit B type 1	0
seq.15548.35	O43175	PHGDH	D-3-phosphoglycerate dehydrogenase	0
seq.15553.22	P22303	ACHE	Acetylcholinesterase	0
seq.15556.49	P19961	AMY2B	Alpha-amylase 2B	0
seq.15558.63	Q07075	ENPEP	Glutamyl aminopeptidase	0
seq.15559.5	P58335	ANTXR2	Anthrax toxin receptor 2	0
seq.15560.52	P20062	TCN2	Transcobalamin-2	0
seq.15562.24	P08236	GUSB	Beta-glucuronidase	0
seq.15565.102	Q8WXI7	MUC16	Mucin-16	0
seq.15566.10	P51911	CNN1	Calponin-1	0
seq.15567.2	P20963	CD247	T-cell surface glycoprotein CD3 zeta chain	0
seq.15569.15	P02458	COL2A1	Collagen Type II	0
seq.15570.99	P20023	CR2	Complement receptor type 2	0
seq.15573.110	O14594	NCAN	Neurocan core protein	0
seq.15574.37	P20248	CCNA2	Cyclin-A2	0
seq.15576.158	P12724	RNASE3	Eosinophil cationic protein	0
seq.15579.26	Q6UWR7	ENPP6	Ectonucleotide pyrophosphatase/phosphodiesterase family member 6	0
seq.15580.2	Q15375	EPHA7	Ephrin type-A receptor 7	0
seq.15581.16	Q8TC84	FANK1	Fibronectin type 3 and ankyrin repeat domains protein 1	0
seq.15582.25	O00602	FCN1	Ficolin-1	0
seq.15583.18	Q6BAA4	FCRLB	Fc receptor-like B	0
seq.15584.9	P36980	CFHR2	Complement factor H-related protein 2	0
seq.15587.20	P14207	FOLR2	Folate receptor beta	0
seq.15588.17	P06280	GLA	Alpha-galactosidase A	0
seq.15589.1	P02774	GC	Vitamin D-binding protein	0
seq.15591.28	P07203	GPX1	Glutathione peroxidase 1	0
seq.15596.7	O94992	HEXIM1	Protein HEXIM1	0
seq.15602.43	P08887	IL6R	Interleukin-6 receptor subunit alpha	0
seq.15603.20	P17301	ITGA2	Integrin alpha-2	0
seq.15604.18	P45984	MAPK9	Mitogen-activated protein kinase 9	0
seq.15606.19	P08727	KRT19	Keratin, type I cytoskeletal 19	0
seq.15607.56	P30613	PKLR	Pyruvate kinase PKLR	0
seq.15608.5	P23443	RPS6KB1	Ribosomal protein S6 kinase beta-1	0
seq.15610.72	P28838	LAP3	Cytosol aminopeptidase	0
seq.15612.5	Q9HAP6	LIN7B	Protein lin-7 homolog B	0
seq.15613.16	P16233	PNLIP	Pancreatic triacylglycerol lipase	0
seq.15614.168	Q8N149	LILRA2	Leukocyte immunoglobulin-like receptor subfamily A member 2	0
seq.15615.8	O75022	LILRB3	Leukocyte immunoglobulin-like receptor subfamily B member 3	0
seq.15617.8	Q9UBD3	XCL2	Cytokine SCM-1 beta	0
seq.15619.49	Q16653	MOG	Myelin-oligodendrocyte glycoprotein	0
seq.15620.4	Q8N2Q7	NLGN1	Neuroligin-1	0
seq.15622.13	Q14982	OPCML	Opioid-binding protein/cell adhesion molecule	0
seq.15626.223	P98160	HSPG2	Basement membrane-specific heparan sulfate proteoglycan core protein	0
seq.15627.83	P31749	AKT1	RAC-alpha serine/threonine-protein kinase	0
seq.15631.18	P11464	PSG1	Pregnancy-specific beta-1-glycoprotein 1	0
seq.15633.6	P02753	RBP4	Retinol-binding protein 4	0
seq.15634.139	O75093	SLIT1	Slit homolog 1 protein	0
seq.15636.49	Q8WY21	SORCS1	VPS10 domain-containing receptor SorCS1	0
seq.15637.38	Q9UPU3	SORCS3	VPS10 domain-containing receptor SorCS3	0
seq.15640.54	Q01995	TAGLN	Transgelin	0
seq.15641.20	Q8IYR6	TMEFF1	Tomoregulin-1	0
seq.15644.1	P43251	BTD	Biotinidase	0
seq.15653.9	Q03692	COL10A1	Collagen alpha-1(X) chain	0
seq.15666.21	P12643	BMP2	Bone morphogenetic protein 2	0
seq.15667.39	P12644	BMP4	Bone morphogenetic protein 4	0
seq.15668.19	P34820	BMP8B	Bone morphogenetic protein 8B	0
seq.15669.7	P15056	BRAF	Serine/threonine-protein kinase B-raf	0
seq.15670.15	Q7Z5L3	C1QL2	Complement C1q-like protein 2	0
seq.15674.3	P11912	CD79A	B-cell antigen receptor complex-associated protein alpha chain	0
seq.15675.3	P17676	CEBPB	CCAAT/enhancer-binding protein beta	0
seq.15678.71	Q9UBU2	DKK2	Dickkopf-related protein 2	0
seq.15686.49	P55103	INHBC	Inhibin beta C chain	0
seq.15688.30	P49257	LMAN1	Protein ERGIC-53	0
seq.15692.300	Q96S42	NODAL	Nodal homolog	0
seq.15693.9	P06401	PGR	Progesterone receptor	0
seq.15698.6	P40222	TXLNA	Alpha-taxilin	0
seq.16015.19	P24298	GPT	Alanine aminotransferase 1	0
seq.16021.30	P55286	CDH8	Cadherin-8	0
seq.16035.8	P35916	FLT4	Vascular endothelial growth factor receptor 3	0
seq.16043.30	P29353	SHC1	SHC-transforming protein 1:Phosphotyrosine Interaction Domain	0
seq.16055.3	Q9BXR6	CFHR5	Complement factor H-related protein 5	0
seq.16057.6	P11717	IGF2R	Cation-independent mannose-6-phosphate receptor	0
seq.16060.99	Q14112	NID2	Nidogen-2	0
seq.16070.7	Q9Y5W5	WIF1	Wnt inhibitory factor 1	0
seq.16074.12	O75791	GRAP2	GRB2-related adapter protein 2	0
seq.16079.2	P42680	TEC	Tyrosine-protein kinase Tec	0
seq.16081.38	O60218	AKR1B10	Aldo-keto reductase family 1 member B10	0
seq.16288.17	P54764	EPHA4	Ephrin type-A receptor 4	0
seq.16292.288	P09681	GIP	Gastric inhibitory polypeptide	0
seq.16293.1	P01286	GHRH	Somatoliberin	0
seq.16296.43	O75473	LGR5	Leucine-rich repeat-containing G-protein coupled receptor 5	0
seq.16297.14	Q8WZ75	ROBO4	Roundabout homolog 4	0
seq.16298.84	Q9UNK4	PLA2G2D	Group IID secretory phospholipase A2	0
seq.16299.13	Q495A1	TIGIT	T-cell immunoreceptor with Ig and ITIM domains	0
seq.16300.4	Q9NZC2	TREM2	Triggering receptor expressed on myeloid cells 2	0
seq.16302.11	Q96DR5	BPIFA2	BPI fold-containing family A member 2	0
seq.16304.6	Q9BXB1	LGR4	Leucine-rich repeat-containing G-protein coupled receptor 4	0
seq.16305.10	P55287	CDH11	Cadherin-11:Extracellular domain	0
seq.16307.22	Q6UXZ4	UNC5D	Netrin receptor UNC5D	0
seq.16308.14	Q7Z6A9	BTLA	B- and T-lymphocyte attenuator	0
seq.16309.30	Q9UK85	DKKL1	Dickkopf-like protein 1	0
seq.16312.45	P55285	CDH6	Cadherin-6	0
seq.16315.105	P17948	FLT1	Vascular endothelial growth factor receptor 1	0
seq.16317.20	P32926	DSG3	Desmoglein-3	0
seq.16318.12	P37023	ACVRL1	Serine/threonine-protein kinase receptor R3	0
seq.16320.139	Q9NPF0	CD320	CD320 antigen	0
seq.16322.10	Q8WU39	MZB1	Marginal zone B- and B1-cell-specific protein	0
seq.16323.8	Q9Y4C0	NRXN3	Neurexin-3	0
seq.16324.38	Q15399	TLR1	Toll-like receptor 1:Extracellular domain	0
seq.16536.3	P17096	HMGA1	High mobility group protein HMG-I/HMG-Y	0
seq.16551.14	P51692	STAT5B	Signal transducer and activator of transcription 5B	0
seq.16558.2	Q99972	MYOC	Myocilin	0
seq.16561.9	P04217	A1BG	Alpha-1B-glycoprotein	0
seq.16583.8	P50583	NUDT2	Bis(5'-nucleosyl)-tetraphosphatase [asymmetrical]	0
seq.16585.16	Q9C0J1	B3GNT4	N-acetyllactosaminide beta-1,3-N-acetylglucosaminyltransferase 4	0
seq.16588.10	P11021	HSPA5	78 kDa glucose-regulated protein	0
seq.16591.71	Q9BZP6	CHIA	Acidic mammalian chitinase	0
seq.16593.3	Q13158	FADD	FAS-associated death domain protein	0
seq.16594.44	Q9NVQ4	FAIM	Fas apoptotic inhibitory molecule 1	0
seq.16596.25	O76003	GLRX3	Glutaredoxin-3	0
seq.16597.11	Q86SX6	GLRX5	Glutaredoxin-related protein 5, mitochondrial	0
seq.16599.38	Q9HCN4	GPN1	GPN-loop GTPase 1	0
seq.16605.2	P0C862	C1QTNF9	Complement C1q and tumor necrosis factor-related protein 9A	0
seq.16606.85	P15121	AKR1B1	Aldose reductase	0
seq.16607.78	P06396	GSN	Gelsolin	0
seq.16609.106	Q6UWL6	KIRREL2	Kin of IRRE-like protein 2	0
seq.16610.13	Q7Z4F1	LRP10	Low-density lipoprotein receptor-related protein 10	0
seq.16612.28	O75056	SDC3	Syndecan-3	0
seq.16613.3	Q12864	CDH17	Cadherin-17	0
seq.16614.27	Q2MKA7	RSPO1	R-spondin-1	0
seq.16616.137	P13929	ENO3	Beta-enolase	0
seq.16618.7	Q07108	CD69	Early activation antigen CD69	0
seq.16620.26	O60449	LY75	Lymphocyte antigen 75	0
seq.16621.77	Q8NCW5	NAXE	NAD(P)H-hydrate epimerase	0
seq.16746.12	P09529	INHBB	Activin B	0
seq.16748.1	P12645	BMP3	Bone morphogenetic protein 3	0
seq.16749.79	P55107	GDF10	Growth/differentiation factor 10	0
seq.16751.15	P16860	NPPB	Natriuretic peptides B	0
seq.16753.46	P12110	COL6A2	Collagen alpha-2(VI) chain	0
seq.16754.40	O14936	CASK	Peripheral plasma membrane protein CASK	0
seq.16755.195	Q9NR23	GDF3	Growth/differentiation factor 3	0
seq.16756.30	Q7Z4P5	GDF7	Growth/differentiation factor 7	0
seq.16758.96	P51858	HDGF	Hepatoma-derived growth factor	0
seq.16760.2	Q9NPH9	IL26	Interleukin-26	0
seq.16763.11	O14960	LECT2	Leukocyte cell-derived chemotaxin-2	0
seq.16765.52	P02775	PPBP	Platelet basic protein	0
seq.16768.3	P14923	JUP	Junction plakoglobin	0
seq.16769.20	P60763	RAC3	Ras-related C3 botulinum toxin substrate 3	0
seq.16770.3	P48304	REG1B	Lithostathine-1-beta	0
seq.16773.29	Q8IX30	SCUBE3	Signal peptide, CUB and EGF-like domain-containing protein 3	0
seq.16780.6	P0DMV8	HSPA1A	Heat shock 70 kDa protein 1A	0
seq.16781.2	Q8NFI3	ENGASE	Cytosolic endo-beta-N-acetylglucosaminidase	0
seq.16785.45	Q01523	DEFA5	Defensin-5	0
seq.16792.4	O15389	SIGLEC5	Sialic acid-binding Ig-like lectin 5	0
seq.16802.31	Q9NX40	OCIAD1	OCIA domain-containing protein 1	0
seq.16803.4	P22676	CALB2	Calretinin	0
seq.16805.5	O76074	PDE5A	cGMP-specific 3',5'-cyclic phosphodiesterase	0
seq.16807.35	P45378	TNNT3	Troponin T, fast skeletal muscle	0
seq.16809.1	O00746	NME4	Nucleoside diphosphate kinase, mitochondrial	0
seq.16810.3	P31150	GDI1	Rab GDP dissociation inhibitor alpha	0
seq.16814.13	Q13642	FHL1	Four and a half LIM domains protein 1	0
seq.16825.20	P54252	ATXN3	Ataxin-3	0
seq.16828.8	P12109	COL6A1	Collagen alpha-1(VI) chain	0
seq.16831.7	Q99704	DOK1	Docking protein 1	0
seq.16836.1	Q02985	CFHR3	Complement factor H-related protein 3	0
seq.16845.15	O95297	MPZL1	Myelin protein zero-like protein 1	0
seq.16847.39	P20337	RAB3B	Ras-related protein Rab-3B	0
seq.16850.5	O15539	RGS5	Regulator of G-protein signaling 5	0
seq.16851.50	O43819	SCO2	Protein SCO2 homolog, mitochondrial	0
seq.16852.10	Q5T2W1	PDZK1	Na(+)/H(+) exchange regulatory cofactor NHE-RF3	0
seq.16853.5	Q9NWW6	NMRK1	Nicotinamide riboside kinase 1	0
seq.16854.17	Q9Y4Z0	LSM4	U6 snRNA-associated Sm-like protein LSm4	0
seq.16856.79	Q15555	MAPRE2	Microtubule-associated protein RP/EB family member 2	0
seq.16857.2	P61019	RAB2A	Ras-related protein Rab-2A	0
seq.16858.384	Q96D15	RCN3	Reticulocalbin-3	0
seq.16859.100	Q9Y371	SH3GLB1	Endophilin-B1	0
seq.16863.47	Q8TBE9	NANP	N-acylneuraminate-9-phosphatase	0
seq.16865.62	Q92804	TAF15	TATA-binding protein-associated factor 2N	0
seq.16867.76	Q00536	CDK16	Cyclin-dependent kinase 16	0
seq.16875.13	Q96A72	MAGOHB	Protein mago nashi homolog 2	0
seq.16877.19	Q9Y3D2	MSRB2	Methionine-R-sulfoxide reductase B2, mitochondrial	0
seq.16882.27	Q9NRX4	PHPT1	14 kDa phosphohistidine phosphatase	0
seq.16883.57	P20338	RAB4A	Ras-related protein Rab-4A	0
seq.16885.49	Q9UPY8	MAPRE3	Microtubule-associated protein RP/EB family member 3	0
seq.16887.29	Q9Y3E5	PTRH2	Peptidyl-tRNA hydrolase 2, mitochondrial	0
seq.16890.37	Q8N6G6	ADAMTSL1	ADAMTS-like protein 1	0
seq.16892.23	Q13822	ENPP2	Ectonucleotide pyrophosphatase/phosphodiesterase family member 2	0
seq.16899.59	Q96SU4	OSBPL9	Oxysterol-binding protein-related protein 9	0
seq.16900.29	Q8NFP4	MDGA1	MAM domain-containing glycosylphosphatidylinositol anchor protein 1	0
seq.16902.17	P11279	LAMP1	Lysosome-associated membrane glycoprotein 1	0
seq.16907.3	Q8N3J6	CADM2	Cell adhesion molecule 2	0
seq.16908.5	P23515	OMG	Oligodendrocyte-myelin glycoprotein	0
seq.16913.8	O00584	RNASET2	Ribonuclease T2	0
seq.16914.104	P08571	CD14	Monocyte differentiation antigen CD14, soluble	0
[truncated: 5,232 more rows]

## Sheet: Supplemental Table 3
Supplemental Table 3 – Recalibrated LASSO model coefficients for use in Fenland
AptName	UniProt	Gene_Name_Name	UniProt_Full_Name	Beta
seq.2851.63	P01031	C5	Complement C5	-0.152857
seq.5437.63	P05413	FABP3	Fatty acid-binding protein, heart	-0.13474
seq.19377.14	O95897	OLFM2	Noelin-2	-0.116022
seq.8484.24	P41159	LEP	Leptin	-0.115576
seq.15594.47	Q92743	HTRA1	Serine protease HTRA1	-0.0944242
seq.2999.6	Q13449	LSAMP	Limbic system-associated membrane protein	-0.0870239
seq.12988.49	Q01844	EWSR1	RNA-binding protein EWS	-0.0638728
seq.11178.21	Q4LDE5	SVEP1	Sushi, von Willebrand factor type A, EGF and pentraxin domain-containing protein 1	-0.0630641
seq.10041.3	P41235	HNF4A	Hepatocyte nuclear factor 4-alpha	-0.0622944
seq.9005.16	Q9UIW2	PLXNA1	Plexin-A1	-0.0605389
seq.18332.17	O14810	CPLX1	Complexin-1	-0.0499923
seq.13565.2	Q08999	RBL2	Retinoblastoma-like protein 2	-0.0491138
seq.10419.1	Q6ZMJ2	SCARA5	Scavenger receptor class A member 5	-0.0469145
seq.3079.62	Q99969	RARRES2	Retinoic acid receptor responder protein 2	-0.046764
seq.9368.64	Q9HBL6	LRTM1	Leucine-rich repeat and transmembrane domain-containing protein 1	-0.0430824
seq.5708.1	Q969E1	LEAP2	Liver-expressed antimicrobial peptide 2	-0.0398113
seq.2888.49	P10643	C7	Complement component C7	-0.0395437
seq.10949.59	P05387	RPLP2	60S acidic ribosomal protein P2	-0.0391385
seq.12644.63	P30520	ADSS	Adenylosuccinate synthetase isozyme 2	-0.0363663
seq.4297.62	Q9HCB6	SPON1	Spondin-1	-0.0360955
seq.10620.21	P08118	MSMB	Beta-microseminoprotein	-0.0319601
seq.7994.41	Q86YB8	ERO1LB	ERO1-like protein beta	-0.0305514
seq.3044.3	P55774	CCL18	C-C motif chemokine 18	-0.028272
seq.13062.4	O60234	GMFG	Glia maturation factor gamma	-0.0266477
seq.3032.11	P01215|P01225	CGA|FSHB	Follitropin subunit beta|Glycoprotein hormones alpha chain	-0.0259616
seq.10496.11	A8K7I4	CLCA1	Calcium-activated chloride channel regulator 1	-0.0253336
seq.15372.43	P25440	BRD2	Bromodomain-containing protein 2	-0.0200419
seq.6227.1	O43240	KLK10	Kallikrein-10	-0.0185174
seq.10530.8	P28072	PSMB6	Proteasome subunit beta type-6	-0.0184277
seq.8243.55	P00995	SPINK1	Serine protease inhibitor Kazal-type 1	-0.0182756
seq.16300.4	Q9NZC2	TREM2	Triggering receptor expressed on myeloid cells 2	-0.0181789
seq.10000.28	P43320	CRYBB2	Beta-crystallin B2	-0.0179985
seq.6533.20	Q8WZ79	DNASE2B	Deoxyribonuclease-2-beta	-0.0176302
seq.2692.74	P14555	PLA2G2A	Phospholipase A2, membrane associated	-0.0163597
seq.12661.44	Q9H0R8	GABARAPL1	Gamma-aminobutyric acid receptor-associated protein-like 1	-0.015989
seq.19612.3	P60033	CD81	CD81 antigen	-0.0156841
seq.17403.14	P45954	ACADSB	Short/branched chain specific acyl-CoA dehydrogenase, mitochondrial	-0.0156732
seq.4982.54	P19957	PI3	Elafin	-0.0150937
seq.3508.78	O00626	CCL22	C-C motif chemokine 22	-0.0140389
seq.19636.23	P17693	HLA-G	HLA class I histocompatibility antigen, alpha chain G	-0.0139951
seq.4153.11	P01011	SERPINA3	Alpha-1-antichymotrypsin	-0.0137829
seq.8394.56	P10153	RNASE2	Non-secretory ribonuclease	-0.0137304
seq.9986.14	Q8N729	NPW	Neuropeptide W	-0.013362
seq.4963.19	P56211	ARPP19	cAMP-regulated phosphoprotein 19	-0.0129007
seq.11363.58	P55087	AQP4	Aquaporin-4	-0.0128571
seq.5353.89	P18510	IL1RN	Interleukin-1 receptor antagonist protein	-0.0128299
seq.14019.73	Q92817	EVPL	Envoplakin	-0.012763
seq.3040.59	P10147	CCL3	C-C motif chemokine 3	-0.0125438
seq.4920.10	P61626	LYZ	Lysozyme C	-0.0124239
seq.10391.1	Q9Y5C1	ANGPTL3	Angiopoietin-related protein 3	-0.0123135
seq.10557.6	Q8N6K0	TEX29	Testis-expressed protein 29	-0.0122394
seq.5753.21	Q7Z5A9	FAM19A1	Chemokine-like protein TAFA-1	-0.0121636
seq.8357.43	Q9BR01	SULT4A1	Sulfotransferase 4A1	-0.0121475
seq.11214.40	Q9UBS3	DNAJB9	DnaJ homolog subfamily B member 9	-0.0118539
seq.7873.32	Q96PF2	TSSK2	Testis-specific serine/threonine-protein kinase 2	-0.0111406
seq.7118.24	Q8IVU1	IGDCC3	Immunoglobulin superfamily DCC subclass member 3	-0.0108495
seq.10748.216	Q9Y5E7	PCDHB2	Protocadherin beta-2	-0.0106378
seq.9638.2	Q495A1	TIGIT	T-cell immunoreceptor with Ig and ITIM domains	-0.0105559
seq.5301.7	P51671	CCL11	Eotaxin	-0.00978425
seq.13431.74	Q6UWV7	FAM159A	Protein shisa-like-2A	-0.00969593
seq.4374.45	Q99988	GDF15	Growth/differentiation factor 15	-0.00965006
seq.15298.199	Q8TDF5	NETO1	Neuropilin and tolloid-like protein 1	-0.0093656
seq.12500.88	Q9UBT2	UBA2	SUMO-activating enzyme subunit 2	-0.00925066
seq.5634.39	Q9H488	POFUT1	GDP-fucose protein O-fucosyltransferase 1	-0.0090173
seq.5128.53	Q96DU3	SLAMF6	SLAM family member 6	-0.00901196
seq.3487.32	O43927	CXCL13	C-X-C motif chemokine 13	-0.00900775
seq.15623.1	Q15116	PDCD1	Programmed cell death protein 1	-0.00802305
seq.2602.2	O15123	ANGPT2	Angiopoietin-2	-0.00796498
seq.12945.33	Q9NP72	RAB18	Ras-related protein Rab-18	-0.0078902
seq.19233.75	O00244	ATOX1	Copper transport protein ATOX1	-0.00787031
seq.7788.1	P18859	ATP5J	ATP synthase-coupling factor 6, mitochondrial	-0.006957
seq.9802.27	Q96AD5	PNPLA2	Patatin-like phospholipase domain-containing protein 2	-0.00679932
seq.4496.60	P39900	MMP12	Macrophage metalloelastase	-0.00673884
seq.19374.72	P56278	MTCP1	Protein p13 MTCP-1	-0.00664004
seq.17337.1	P25490	YY1	Transcriptional repressor protein YY1	-0.00658831
seq.12486.8	Q9NS18	GLRX2	Glutaredoxin-2, mitochondrial	-0.00647034
seq.11275.94	Q9NZR2	LRP1B	Low-density lipoprotein receptor-related protein 1B	-0.0063873
seq.12001.7	Q07157	TJP1	Tight junction protein ZO-1	-0.00621984
seq.6294.11	Q86Y30	BAGE2	B melanoma antigen 2	-0.00619913
seq.8921.139	Q86U42	PABPN1	Polyadenylate-binding protein 2	-0.00618907
seq.10054.3	Q9H2C0	GAN	Gigaxonin	-0.00600979
seq.8480.29	Q12805	EFEMP1	EGF-containing fibulin-like extracellular matrix protein 1	-0.00597957
seq.9773.15	Q8NC42	RNF149	E3 ubiquitin-protein ligase RNF149	-0.00584931
seq.2609.59	P01034	CST3	Cystatin-C	-0.00582073
seq.17748.21	Q53FA7	TP53I3	Quinone oxidoreductase PIG3	-0.00569646
seq.7262.191	Q8NCH0	CHST14	Carbohydrate sulfotransferase 14	-0.00562425
seq.8343.224	Q9BWT3	PAPOLG	Poly(A) polymerase gamma	-0.00548089
seq.9002.36	Q86U17	SERPINA11	Serpin A11	-0.00547923
seq.8932.1	O75354	ENTPD6	Ectonucleoside triphosphate diphosphohydrolase 6	-0.00547454
seq.12820.1	Q13588	GRAP	GRB2-related adapter protein	-0.00522865
seq.15585.304	Q9UBX5	FBLN5	Fibulin-5	-0.00521935
seq.9486.13	Q8N687	DEFB125	Beta-defensin 125	-0.00505444
seq.16818.200	Q9H5V8	CDCP1	CUB domain-containing protein 1	-0.00504614
seq.5677.15	Q6UXQ4	C2orf66	Uncharacterized protein C2orf66	-0.0050321
seq.18178.13	P49591	SARS	Serine--tRNA ligase, cytoplasmic	-0.0050005
seq.10800.15	P50454	SERPINH1	Serpin H1	-0.00489634
seq.9859.180	P21673	SAT1	Diamine acetyltransferase 1	-0.00481316
seq.9748.31	P21266	GSTM3	Glutathione S-transferase Mu 3	-0.00475491
seq.9931.20	P04264	KRT1	Keratin, type II cytoskeletal 1	-0.00472113
seq.3831.21	P60484	PTEN	Phosphatidylinositol 3,4,5-trisphosphate 3-phosphatase and dual-specificity protein phosphatase PTEN	-0.0046562
seq.10462.14	Q9Y5Q6	INSL5	Insulin-like peptide INSL5	-0.00464171
seq.18909.11	Q96B26	EXOSC8	Exosome complex component RRP43	-0.00457572
seq.12403.30	Q96DA2	RAB39B	Ras-related protein Rab-39B	-0.00444855
seq.3316.58	P05546	SERPIND1	Heparin cofactor 2	-0.00437734
seq.6622.90	Q9ULZ1	APLN	Apelin	-0.00437268
seq.18877.15	Q99439	CNN2	Calponin-2	-0.00432251
seq.11431.235	P46063	RECQL	ATP-dependent DNA helicase Q1	-0.00425051
seq.4413.3	P03973	SLPI	Antileukoproteinase	-0.00408946
seq.13583.19	O14727	APAF1	Apoptotic protease-activating factor 1	-0.00406692
seq.3179.51	P10619	CTSA	Lysosomal protective protein	-0.00405462
seq.5599.88	Q8NBM8	PCYOX1L	Prenylcysteine oxidase-like	-0.00402959
seq.3152.57	P20333	TNFRSF1B	Tumor necrosis factor receptor superfamily member 1B	-0.00402138
seq.10365.132	P29460|Q9NPF7	IL12B|IL23A	Interleukin-12 subunit beta|Interleukin-23 subunit alpha	-0.00388276
seq.11444.49	Q9H1D9	POLR3F	DNA-directed RNA polymerase III subunit RPC6	-0.00381988
seq.10752.8	Q8N8U2	CDYL2	Chromodomain Y-like protein 2	-0.00381217
seq.13566.2	Q9NP77	SSU72	RNA polymerase II subunit A C-terminal domain phosphatase SSU72	-0.0037859
seq.10076.1	O00189	AP4M1	AP-4 complex subunit mu-1	-0.00374407
seq.6416.8	Q86XP6	GKN2	Gastrokine-2	-0.00373891
seq.19488.1	O75340	PDCD6	Programmed cell death protein 6	-0.00364786
seq.19590.46	P35247	SFTPD	Pulmonary surfactant-associated protein D	-0.00363098
seq.11516.7	P07148	FABP1	Fatty acid-binding protein, liver	-0.00348024
seq.5000.52	Q08380	LGALS3BP	Galectin-3-binding protein	-0.00326875
seq.16785.45	Q01523	DEFA5	Defensin-5	-0.00325785
seq.8006.12	Q9NXW2	DNAJB12	DnaJ homolog subfamily B member 12	-0.0032352
seq.15322.35	P78560	CRADD	Death domain-containing protein CRADD	-0.00323094
seq.11388.75	Q14508	WFDC2	WAP four-disulfide core domain protein 2	-0.00310811
seq.4389.2	O43323	DHH	Desert hedgehog protein	-0.00310656
seq.7197.2	Q9Y5T4	DNAJC15	DnaJ homolog subfamily C member 15	-0.00302517
seq.9545.156	P49863	GZMK	Granzyme K	-0.00296883
seq.15542.19	P12532	CKMT1A	Creatine kinase U-type, mitochondrial	-0.00296083
seq.7922.5	P35318	ADM	ADM	-0.00293197
seq.9849.13	P27695	APEX1	DNA-(apurinic or apyrimidinic site) lyase	-0.00291064
seq.5644.60	P34096	RNASE4	Ribonuclease 4	-0.00289406
seq.18322.15	Q6NYC1	JMJD6	Bifunctional arginine demethylase and lysyl-hydroxylase JMJD6	-0.00287482
seq.9974.8	Q9NYJ7	DLL3	Delta-like protein 3	-0.00277927
seq.5936.53	P01375	TNF	Tumor necrosis factor	-0.00277614
seq.9004.24	O15165	LDLRAD4	Low-density lipoprotein receptor class A domain-containing protein 4	-0.00273955
seq.9190.7	P08962	CD63	CD63 antigen	-0.00273767
seq.17410.5	O15182	CETN3	Centrin-3	-0.00273707
seq.5094.62	Q86YT9	AMICA1	Junctional adhesion molecule-like	-0.00261216
seq.4455.89	Q08431	MFGE8	Lactadherin	-0.00259473
seq.9832.33	Q93099	HGD	Homogentisate 1,2-dioxygenase	-0.00258574
seq.13487.24	Q9H1C4	UNC93B1	Protein unc-93 homolog B1	-0.00254858
seq.3221.54	Q8N474	SFRP1	Secreted frizzled-related protein 1	-0.00254002
seq.10754.113	Q9HC23	PROK2	Prokineticin-2	-0.00252421
seq.14037.18	Q9H6Z4	RANBP3	Ran-binding protein 3	-0.00251774
seq.10085.25	P49675	STAR	Steroidogenic acute regulatory protein, mitochondrial	-0.00251615
seq.9350.3	Q6MZW2	FSTL4	Follistatin-related protein 4	-0.00248687
seq.13990.1	P11498	PC	Pyruvate carboxylase, mitochondrial	-0.00244111
seq.4890.10	P01189	POMC	Pro-opiomelanocortin	-0.00242048
seq.18841.1	Q9UIV8	SERPINB13	Serpin B13	-0.00236119
seq.8222.49	Q6ZTQ4	CDHR3	Cadherin-related family member 3	-0.00227035
seq.5006.71	O15264	MAPK13	Mitogen-activated protein kinase 13	-0.00220289
seq.12663.1	Q16762	TST	Thiosulfate sulfurtransferase	-0.00210181
seq.13486.9	Q13563	PKD2	Polycystin-2	-0.00209266
seq.6919.3	P02008	HBZ	Hemoglobin subunit zeta	-0.00207182
seq.9035.2	P50539	MXI1	Max-interacting protein 1	-0.0020087
seq.13495.48	Q8TDS4	HCAR2	Hydroxycarboxylic acid receptor 2	-0.00193255
seq.14149.9	Q9NZH7	IL36B	Interleukin-36 beta	-0.00190957
seq.4435.66	Q6UWV6	ENPP7	Ectonucleotide pyrophosphatase/phosphodiesterase family member 7	-0.00187647
seq.6647.55	P0CG48	UBC	Polyubiquitin-C	-0.00186849
seq.8019.73	Q9NZ72	STMN3	Stathmin-3	-0.00184626
seq.4973.18	Q13489	BIRC3	Baculoviral IAP repeat-containing protein 3	-0.00184626
seq.10418.36	Q86Y82	STX12	Syntaxin-12	-0.00181515
seq.2860.19	P52292	KPNA2	Importin subunit alpha-1	-0.00178887
seq.9059.14	Q92565	RAPGEF5	Rap guanine nucleotide exchange factor 5	-0.00178177
seq.14066.49	Q86UL8	MAGI2	Membrane-associated guanylate kinase, WW and PDZ domain-containing protein 2	-0.00172381
seq.6612.90	Q6PL45	BRICD5	BRICHOS domain-containing protein 5	-0.00170706
seq.11128.29	Q8N3T6	TMEM132C	Transmembrane protein 132C	-0.0016967
seq.12676.1	Q9BY11	PACSIN1	Protein kinase C and casein kinase substrate in neurons protein 1	-0.00169255
seq.4697.59	P04141	CSF2	Granulocyte-macrophage colony-stimulating factor	-0.00168697
seq.6990.44	Q9HCN8	SDF2L1	Stromal cell-derived factor 2-like protein 1	-0.00166803
seq.8062.15	Q9NVM1	EVA1B	Protein eva-1 homolog B	-0.00166126
seq.4961.17	P07355	ANXA2	Annexin A2	-0.0016561
seq.13102.1	Q96BQ1	FAM3D	Protein FAM3D	-0.00163439
seq.13240.170	Q9Y566	SHANK1	SH3 and multiple ankyrin repeat domains protein 1	-0.00160834
seq.9482.110	Q9BW91	NUDT9	ADP-ribose pyrophosphatase, mitochondrial	-0.00158958
seq.9842.2	P35222	CTNNB1	Catenin beta-1	-0.00157232
seq.9316.67	Q9HC57	WFDC1	WAP four-disulfide core domain protein 1	-0.00155019
seq.12450.42	Q15126	PMVK	Phosphomevalonate kinase	-0.00145616
seq.12635.9	O14717	TRDMT1	tRNA (cytosine(38)-C(5))-methyltransferase	-0.00140238
seq.9221.6	Q6GPH6	ITPRIPL1	Inositol 1,4,5-trisphosphate receptor-interacting protein-like 1	-0.00139273
seq.12394.53	Q6UWD8	C16orf54	Transmembrane protein C16orf54	-0.0013904
seq.17404.5	Q96KC2	ARL5B	ADP-ribosylation factor-like protein 5B	-0.00135453
seq.15398.2	P55789	GFER	FAD-linked sulfhydryl oxidase ALR	-0.00132893
seq.16770.3	P48304	REG1B	Lithostathine-1-beta	-0.00130928
seq.2853.68	O14757	CHEK1	Serine/threonine-protein kinase Chk1	-0.00129269
seq.7898.29	Q8TC05	MDM1	Nuclear protein MDM1	-0.00127285
seq.18381.16	P05091	ALDH2	Aldehyde dehydrogenase, mitochondrial	-0.00125752
seq.3115.64	P28482	MAPK1	Mitogen-activated protein kinase 1	-0.00124801
seq.13429.3	Q9H1F0	WFDC10A	WAP four-disulfide core domain protein 10A	-0.00124617
seq.4673.13	P05231	IL6	Interleukin-6	-0.00124347
seq.3580.25	P01009	SERPINA1	Alpha-1-antitrypsin	-0.0012404
seq.8980.19	Q6Q8B3	CD200R1L	Cell surface glycoprotein CD200 receptor 2	-0.0011888
seq.9582.93	Q6UWL2	SUSD1	Sushi domain-containing protein 1	-0.00117851
seq.12781.2	Q15633	TARBP2	RISC-loading complex subunit TARBP2	-0.00115597
seq.12620.3	Q9NVA2	2023-09-11	Septin-11	-0.00112729
seq.8840.61	P09871	C1S	Complement C1s subcomponent	-0.00112008
seq.13093.6	Q8WVN6	SECTM1	Secreted and transmembrane protein 1	-0.00111129
seq.12524.18	Q96F10	SAT2	Diamine acetyltransferase 2	-0.00104771
seq.12583.77	P10398	ARAF	Serine/threonine-protein kinase A-Raf	-0.00103387
seq.10583.1	Q6UXF1	TMEM108	Transmembrane protein 108	-0.00102976
seq.6593.5	Q14435	GALNT3	Polypeptide N-acetylgalactosaminyltransferase 3	-0.00102939
seq.9168.31	Q9Y258	CCL26	C-C motif chemokine 26	-0.00102824
seq.14593.152	Q96ND0	FAM210A	Protein FAM210A	-0.00102169
seq.7981.230	Q96L58	B3GALT6	Beta-1,3-galactosyltransferase 6	-0.00101277
seq.7081.2	O00481	BTN3A1	Butyrophilin subfamily 3 member A1	-0.0010127
seq.9893.27	P54368	OAZ1	Ornithine decarboxylase antizyme 1	-0.00100529
seq.8405.108	O14672	ADAM10	Disintegrin and metalloproteinase domain-containing protein 10	-0.00100487
seq.4693.72	P31937	HIBADH	3-hydroxyisobutyrate dehydrogenase, mitochondrial	-0.000961691
seq.7932.23	Q8NBV8	SYT8	Synaptotagmin-8	-0.000915317
seq.7736.28	Q96PE5	OPALIN	Opalin	-0.000907334
seq.5260.80	P29597	TYK2	Non-receptor tyrosine-protein kinase TYK2	-0.000898061
seq.17387.27	Q15653	NFKBIB	NF-kappa-B inhibitor beta	-0.000882204
seq.9504.19	P51159	RAB27A	Ras-related protein Rab-27A	-0.000864124
seq.8954.30	Q92918	MAP4K1	Mitogen-activated protein kinase kinase kinase kinase 1	-0.000863243
seq.12732.13	Q5T2T1	MPP7	MAGUK p55 subfamily member 7	-0.000846651
seq.8462.18	P01241	GH1	Somatotropin	-0.000823781
seq.8905.20	Q9NPA1	KCNMB3	Calcium-activated potassium channel subunit beta-3	-0.000789182
seq.13936.24	P07205	PGK2	Phosphoglycerate kinase 2	-0.000759393
seq.18311.44	O00399	DCTN6	Dynactin subunit 6	-0.000752805
seq.16621.77	Q8NCW5	APOA1BP	NAD(P)H-hydrate epimerase	-0.000743264
seq.6406.3	Q9C002	NMES1	Normal mucosa of esophagus-specific gene 1 protein	-0.000714521
seq.13557.3	Q9NQS3	PVRL3	Nectin-3	-0.000692033
seq.11536.9	Q5VVJ2	MYSM1	Histone H2A deubiquitinase MYSM1	-0.000687369
seq.19136.22	Q02252	ALDH6A1	Methylmalonate-semialdehyde dehydrogenase [acylating], mitochondrial	-0.000676903
seq.15439.21	P61587	RND3	Rho-related GTP-binding protein RhoE	-0.000598479
seq.12882.7	Q9NR21	PARP11	Protein mono-ADP-ribosyltransferase PARP11	-0.000581871
seq.10086.39	P35520	CBS	Cystathionine beta-synthase	-0.000562699
seq.8328.9	Q9HBU6	ETNK1	Ethanolamine kinase 1	-0.000556724
seq.19257.11	P09496	CLTA	Clathrin light chain A	-0.000553188
seq.3889.64	P20700	LMNB1	Lamin-B1	-0.000531823
seq.9815.5	Q07960	ARHGAP1	Rho GTPase-activating protein 1	-0.000503078
seq.19193.18	P61758	VBP1	Prefoldin subunit 3	-0.000502089
seq.13103.125	P0DML2|P0DML3	CSH1|CSH2	Chorionic somatomammotropin hormone 2|Chorionic somatomammotropin hormone 1	-0.000501006
seq.9097.5	Q6UXG2	KIAA1324	UPF0577 protein KIAA1324	-0.000496939
seq.16792.4	O15389	SIGLEC5	Sialic acid-binding Ig-like lectin 5	-0.000493179
seq.5854.60	P10636	MAPT	Microtubule-associated protein tau	-0.000450526
seq.9544.24	Q9H7B7	C7orf69	Uncharacterized protein C7orf69	-0.000433654
seq.3600.2	Q13231	CHIT1	Chitotriosidase-1	-0.000417456
seq.19622.7	P08476	INHBA	Inhibin beta A chain	-0.000384478
seq.13043.157	Q6PL18	ATAD2	ATPase family AAA domain-containing protein 2	-0.000383908
seq.16536.3	P17096	HMGA1	High mobility group protein HMG-I/HMG-Y	-0.000331433
seq.5654.70	Q96JJ7	TMX3	Protein disulfide-isomerase TMX3	-0.000269394
seq.15403.53	Q02363	ID2	DNA-binding protein inhibitor ID-2	-0.000237354
seq.3489.9	P26441	CNTF	Ciliary neurotrophic factor	-0.000175366
seq.15476.6	Q6UW15	REG3G	Regenerating islet-derived protein 3-gamma	-0.000172806
seq.3022.4	P16410	CTLA4	Cytotoxic T-lymphocyte protein 4	-0.000158718
seq.10490.3	P04843	RPN1	Dolichyl-diphosphooligosaccharide--protein glycosyltransferase subunit 1	-0.000132032
seq.6383.90	O43897	TLL1	Tolloid-like protein 1	-0.000113167
seq.17164.15	P09525	ANXA4	Annexin A4	-8.93524e-05
seq.3081.70	Q9BZM6	ULBP1	UL16-binding protein 1	-8.51302e-05
seq.14294.61	Q9UIS9	MBD1	Methyl-CpG-binding domain protein 1	-8.30745e-05
seq.19333.4	P61978	HNRNPK	Heterogeneous nuclear ribonucleoprotein K	-5.68037e-05
seq.9185.15	P04155	TFF1	Trefoil factor 1	-5.21666e-05
seq.17329.2	Q9BUT1	BDH2	3-hydroxybutyrate dehydrogenase type 2	-3.83472e-05
seq.11338.49	P51451	BLK	Tyrosine-protein kinase Blk	-3.39312e-05
seq.10975.59	Q96DR8	MUCL1	Mucin-like protein 1	-3.80182e-07
seq.10001.7	P04049	RAF1	RAF proto-oncogene serine/threonine-protein kinase	0
seq.10003.15	P51814	ZNF41	Zinc finger protein 41	0
seq.10006.25	P19419	ELK1	ETS domain-containing protein Elk-1	0
seq.10008.43	P43080	GUCA1A	Guanylyl cyclase-activating protein 1	0
seq.10011.65	Q01968	OCRL	Inositol polyphosphate 5-phosphatase OCRL-1	0
seq.10012.5	O95238	SPDEF	SAM pointed domain-containing Ets transcription factor	0
seq.10014.31	O43623	SNAI2	Zinc finger protein SNAI2	0
seq.10015.119	Q13303	KCNAB2	Voltage-gated potassium channel subunit beta-2	0
seq.10022.207	Q9Y253	POLH	DNA polymerase eta	0
seq.10023.32	P11473	VDR	Vitamin D3 receptor	0
seq.10024.44	Q86XE5	HOGA1	4-hydroxy-2-oxoglutarate aldolase, mitochondrial	0
seq.10030.8	Q9UIF7	MUTYH	Adenine DNA glycosylase	0
seq.10035.6	Q13115	DUSP4	Dual specificity protein phosphatase 4	0
seq.10036.201	Q9H4I2	ZHX3	Zinc fingers and homeoboxes protein 3	0
seq.10037.98	Q96PQ1	SIGLEC12	Sialic acid-binding Ig-like lectin 12	0
seq.10040.63	Q9H3D4	TP63	Tumor protein 63	0
seq.10042.8	Q96BR1	SGK3	Serine/threonine-protein kinase Sgk3	0
seq.10043.31	O60885	BRD4	Bromodomain-containing protein 4	0
seq.10044.12	Q9GZT5	WNT10A	Protein Wnt-10a	0
seq.10045.47	Q13618	CUL3	Cullin-3	0
seq.10046.55	Q13490	BIRC2	Baculoviral IAP repeat-containing protein 2	0
seq.10048.7	Q13951	CBFB	Core-binding factor subunit beta	0
seq.10049.112	P54274	TERF1	Telomeric repeat-binding factor 1	0
seq.10053.5	Q13418	ILK	Integrin-linked protein kinase	0
seq.10056.5	Q08050	FOXM1	Forkhead box protein M1	0
seq.10058.1	P54725	RAD23A	UV excision repair protein RAD23 homolog A	0
seq.10063.10	Q9NW38	FANCL	E3 ubiquitin-protein ligase FANCL	0
seq.10064.12	O75884	RBBP9	Putative hydrolase RBBP9	0
seq.10070.22	P16885	PLCG2	1-phosphatidylinositol 4,5-bisphosphate phosphodiesterase gamma-2	0
seq.10073.22	Q9NUW8	TDP1	Tyrosyl-DNA phosphodiesterase 1	0
seq.10074.128	P25440	BRD2	Bromodomain-containing protein 2	0
seq.10075.75	Q9BR61	ACBD6	Acyl-CoA-binding domain-containing protein 6	0
seq.10078.5	O95817	BAG3	BAG family molecular chaperone regulator 3	0
seq.10080.9	Q14232	EIF2B1	Translation initiation factor eIF-2B subunit alpha	0
seq.10082.251	P07196	NEFL	Neurofilament light polypeptide	0
seq.10087.10	P02489	CRYAA	Alpha-crystallin A chain	0
seq.10088.37	P07741	APRT	Adenine phosphoribosyltransferase	0
seq.10089.7	O95671	ASMTL	Probable bifunctional dTTP/UTP pyrophosphatase/methyltransferase protein	0
seq.10336.3	Q9UNE7	STUB1	E3 ubiquitin-protein ligase CHIP	0
seq.10339.48	P09104	ENO2	Gamma-enolase	0
seq.10342.55	Q8N2W9	PIAS4	E3 SUMO-protein ligase PIAS4	0
seq.10344.334	Q13651	IL10RA	Interleukin-10 receptor subunit alpha	0
seq.10346.5	P40763	STAT3	Signal transducer and activator of transcription 3	0
seq.10356.21	P05412	JUN	Transcription factor AP-1	0
seq.10361.25	P00973	OAS1	2'-5'-oligoadenylate synthase 1	0
seq.10362.35	P01106	MYC	Myc proto-oncogene protein	0
seq.10363.13	P84022	SMAD3	Mothers against decapentaplegic homolog 3	0
seq.10364.6	Q15796	SMAD2	Mothers against decapentaplegic homolog 2	0
seq.10366.11	P16234	PDGFRA	Platelet-derived growth factor receptor alpha	0
seq.10367.62	P29459|P29460	IL12A|IL12B	Interleukin-12 subunit beta|Interleukin-12 subunit alpha	0
seq.10370.21	P42224	STAT1	Signal transducer and activator of transcription 1-alpha/beta	0
seq.10372.18	P42226	STAT6	Signal transducer and activator of transcription 6	0
seq.10390.21	Q9ULT6	ZNRF3	E3 ubiquitin-protein ligase ZNRF3	0
seq.10396.6	Q07820	MCL1	Induced myeloid leukemia cell differentiation protein Mcl-1	0
seq.10424.31	Q9NQX5	NPDC1	Neural proliferation differentiation and control protein 1	0
seq.10425.3	O43286	B4GALT5	Beta-1,4-galactosyltransferase 5	0
seq.10428.1	P43631	KIR2DS2	Killer cell immunoglobulin-like receptor 2DS2	0
seq.10430.31	P08195	SLC3A2	4F2 cell-surface antigen heavy chain	0
seq.10432.3	Q3SXP7	KIAA1644	Protein shisa-like-1	0
seq.10435.2	P20933	AGA	N(4)-(beta-N-acetylglucosaminyl)-L-asparaginase	0
seq.10438.19	P15509	CSF2RA	Granulocyte-macrophage colony-stimulating factor receptor subunit alpha	0
seq.10440.26	Q9H6B4	CLMP	CXADR-like membrane protein	0
seq.10442.1	Q8WZ59	TMEM190	Transmembrane protein 190	0
seq.10447.18	Q9H361	PABPC3	Polyadenylate-binding protein 3	0
seq.10449.31	Q6UWI4	SHISA2	Protein shisa-2 homolog	0
seq.10451.11	Q02818	NUCB1	Nucleobindin-1	0
seq.10453.7	Q6UY09	CEACAM20	Carcinoembryonic antigen-related cell adhesion molecule 20	0
seq.10454.99	Q9Y2G8	DNAJC16	DnaJ homolog subfamily C member 16	0
seq.10455.196	Q6EBC2	IL31	Interleukin-31	0
seq.10464.6	Q9H6X2	ANTXR1	Anthrax toxin receptor 1	0
seq.10499.1	Q96A25	TMEM106A	Transmembrane protein 106A	0
seq.10506.53	O15173	PGRMC2	Membrane-associated progesterone receptor component 2	0
seq.10507.166	P26436	ACRV1	Acrosomal protein SP-10	0
seq.10510.62	Q6UWF3	SCIMP	SLP adapter and CSK-interacting membrane protein	0
seq.10512.13	P32927	CSF2RB	Cytokine receptor common subunit beta	0
seq.10513.13	Q9Y2W7	KCNIP3	Calsenilin	0
seq.10514.5	P41222	PTGDS	Prostaglandin-H2 D-isomerase	0
seq.10521.10	Q9BRK3	MXRA8	Matrix remodeling-associated protein 8	0
seq.10527.22	Q08211	DHX9	ATP-dependent RNA helicase A	0
seq.10531.18	P01111	NRAS	GTPase NRas	0
seq.10534.40	P09874	PARP1	Poly [ADP-ribose] polymerase 1	0
seq.10535.25	Q02221	COX6A2	Cytochrome c oxidase subunit 6A2, mitochondrial	0
seq.10539.30	Q8TCZ2	CD99L2	CD99 antigen-like protein 2	0
seq.10546.2	Q8WU66	TSPEAR	Thrombospondin-type laminin G domain and EAR repeat-containing protein	0
seq.10550.37	O00238	BMPR1B	Bone morphogenetic protein receptor type-1B	0
seq.10551.7	O43561	LAT	Linker for activation of T-cells family member 1	0
seq.10552.88	O43908	KLRC4	NKG2-F type II integral membrane protein	0
seq.10553.8	Q8NFQ8	TOR1AIP2	Torsin-1A-interacting protein 2	0
seq.10558.26	Q9HC56	PCDH9	Protocadherin-9	0
seq.10560.1	Q9NQX7	ITM2C	Integral membrane protein 2C	0
seq.10561.5	Q96LB9	PGLYRP3	Peptidoglycan recognition protein 3	0
seq.10562.42	Q8NC67	NETO2	Neuropilin and tolloid-like protein 2	0
seq.10565.19	O94933	SLITRK3	SLIT and NTRK-like protein 3	0
seq.10572.65	O60676	CST8	Cystatin-8	0
seq.10575.31	Q9UHX1	PUF60	Poly(U)-binding-splicing factor PUF60	0
seq.10580.14	Q6UW10	SFTA2	Surfactant-associated protein 2	0
seq.10582.36	Q9H5K3	POMK	Protein O-mannose kinase	0
seq.10584.7	O43181	NDUFS4	NADH dehydrogenase [ubiquinone] iron-sulfur protein 4, mitochondrial	0
seq.10588.39	Q9UNP4	ST3GAL5	Lactosylceramide alpha-2,3-sialyltransferase	0
seq.10589.7	Q5VY80	RAET1L	UL16-binding protein 6	0
seq.10600.24	O14967	CLGN	Calmegin	0
seq.10603.1	P15516	HTN3	Histatin-3	0
seq.10605.22	Q9HDC9	APMAP	Adipocyte plasma membrane-associated protein	0
seq.10606.34	Q5JTV8	TOR1AIP1	Torsin-1A-interacting protein 1	0
seq.10608.9	P15515	HTN1	Histatin-1	0
seq.10612.18	O60568	PLOD3	Multifunctional procollagen lysine hydroxylase and glycosyltransferase LH3	0
seq.10613.33	Q6P4E1	CASC4	Protein CASC4	0
seq.10615.18	P25189	MPZ	Myelin protein P0	0
seq.10616.67	Q9NZ53	PODXL2	Podocalyxin-like protein 2	0
seq.10618.190	P98164	LRP2	Low-density lipoprotein receptor-related protein 2	0
seq.10621.26	Q569H4	PRR16	Protein Largen	0
seq.10623.19	P15941	MUC1	Mucin-1	0
seq.10624.45	Q1W4C9	SPINK13	Serine protease inhibitor Kazal-type 13	0
seq.10627.87	Q06481	APLP2	Amyloid-like protein 2	0
seq.10630.5	Q9BUP3	HTATIP2	Oxidoreductase HTATIP2	0
seq.10637.50	Q6UXG2	KIAA1324	UPF0577 protein KIAA1324	0
seq.10638.1	Q9BSI4	TINF2	TERF1-interacting nuclear factor 2	0
seq.10643.16	Q96PB7	OLFM3	Noelin-3	0
seq.10647.18	Q8N9N2	ASCC1	Activating signal cointegrator 1 complex subunit 1	0
seq.10663.42	O15503	INSIG1	Insulin-induced gene 1 protein	0
seq.10666.7	Q9UJJ9	GNPTG	N-acetylglucosamine-1-phosphotransferase subunit gamma	0
seq.10667.78	Q5T7R7	C1orf185	Uncharacterized protein C1orf185	0
seq.10668.5	Q12846	STX4	Syntaxin-4	0
seq.10672.75	P07988	SFTPB	Pulmonary surfactant-associated protein B	0
seq.10675.223	Q9Y320	TMX2	Thioredoxin-related transmembrane protein 2	0
seq.10693.43	A4D1S0	KLRG2	Killer cell lectin-like receptor subfamily G member 2	0
seq.10695.12	Q8IUB3	WFDC10B	Protein WFDC10B	0
seq.10699.52	Q07954	LRP1	Prolow-density lipoprotein receptor-related protein 1	0
seq.10700.10	Q5DX21	IGSF11	Immunoglobulin superfamily member 11	0
seq.10702.1	Q2UY09	COL28A1	Collagen alpha-1(XXVIII) chain	0
seq.10703.203	Q9H7L9	SUDS3	Sin3 histone deacetylase corepressor complex component SDS3	0
seq.10704.91	Q12912	LRMP	Lymphoid-restricted membrane protein	0
seq.10705.14	Q8NDV1	ST6GALNAC3	Alpha-N-acetylgalactosaminide alpha-2,6-sialyltransferase 3	0
seq.10708.3	O43555	GNRH2	Progonadoliberin-2	0
seq.10710.23	Q6X784	ZPBP2	Zona pellucida-binding protein 2	0
seq.10713.151	A8K4G0	CD300LB	CMRF35-like molecule 7	0
seq.10714.7	P12821	ACE	Angiotensin-converting enzyme	0
seq.10716.35	Q16401	PSMD5	26S proteasome non-ATPase regulatory subunit 5	0
seq.10722.13	P43405	SYK	Tyrosine-protein kinase SYK	0
seq.10731.10	Q8IZT8	HS3ST5	Heparan sulfate glucosamine 3-O-sulfotransferase 5	0
seq.10737.96	P30740	SERPINB1	Leukocyte elastase inhibitor	0
seq.10753.31	Q9H2U9	ADAM7	Disintegrin and metalloproteinase domain-containing protein 7	0
seq.10758.2	O60938	KERA	Keratocan	0
seq.10760.107	P48058	GRIA4	Glutamate receptor 4	0
seq.10761.5	Q15363	TMED2	Transmembrane emp24 domain-containing protein 2	0
seq.10762.2	A4D1S0	KLRG2	Killer cell lectin-like receptor subfamily G member 2	0
seq.10767.52	Q8IZP9	GPR64	Adhesion G-protein coupled receptor G2	0
seq.10772.21	Q8N6G5	CSGALNACT2	Chondroitin sulfate N-acetylgalactosaminyltransferase 2	0
seq.10781.19	Q6UXB4	CLEC4G	C-type lectin domain family 4 member G	0
seq.10798.4	Q496F6	CD300E	CMRF35-like molecule 2	0
seq.10809.14	Q12918	KLRB1	Killer cell lectin-like receptor subfamily B member 1	0
seq.10814.7	P06126	CD1A	T-cell surface glycoprotein CD1a	0
seq.10815.2	Q5JVS0	HABP4	Intracellular hyaluronan-binding protein 4	0
seq.10816.150	Q9UKJ1	PILRA	Paired immunoglobulin-like type 2 receptor alpha	0
seq.10817.26	Q6UXN7	TOMM20L	TOMM20-like protein 1	0
seq.10818.36	P17405	SMPD1	Sphingomyelin phosphodiesterase	0
seq.10825.12	Q8N0Z9	VSIG10	V-set and immunoglobulin domain-containing protein 10	0
seq.10827.67	P0C6S8	LINGO3	Leucine-rich repeat and immunoglobulin-like domain-containing nogo receptor-interacting protein 3	0
seq.10830.5	O75071	EFCAB14	EF-hand calcium-binding domain-containing protein 14	0
seq.10833.64	Q96QV1	HHIP	Hedgehog-interacting protein	0
seq.10835.25	Q9UNA3	A4GNT	Alpha-1,4-N-acetylglucosaminyltransferase	0
seq.10842.7	Q9P109	GCNT4	Beta-1,3-galactosyl-O-glycosyl-glycoprotein beta-1,6-N-acetylglucosaminyltransferase 4	0
seq.10847.1	Q6ZMC9	SIGLEC15	Sialic acid-binding Ig-like lectin 15	0
seq.10848.137	Q6UXE8	BTNL3	Butyrophilin-like protein 3	0
seq.10851.77	Q14213	EBI3	Interleukin-27 subunit beta	0
seq.10852.114	O14979	HNRNPDL	Heterogeneous nuclear ribonucleoprotein D-like	0
seq.10866.60	Q6IN85	SMEK1	Serine/threonine-protein phosphatase 4 regulatory subunit 3A	0
seq.10876.300	Q6PJG6	BRAT1	BRCA1-associated ATM activator 1	0
seq.10880.38	P0C2L3	FAM163B	Protein FAM163B	0
seq.10882.12	Q08554	DSC1	Desmocollin-1	0
seq.10885.36	Q6UWU4	C6orf89	Bombesin receptor-activated protein C6orf89	0
seq.10889.2	Q96G30	MRAP2	Melanocortin-2 receptor accessory protein 2	0
seq.10890.135	Q6UWM7	LCTL	Lactase-like protein	0
seq.10892.8	Q99650	OSMR	Oncostatin-M-specific receptor subunit beta	0
seq.10895.28	Q86T26	TMPRSS11B	Transmembrane protease serine 11B	0
seq.10900.272	Q93045	STMN2	Stathmin-2	0
seq.10902.53	Q53RT3	ASPRV1	Retroviral-like aspartic protease 1	0
seq.10903.50	Q9UNK0	STX8	Syntaxin-8	0
seq.10907.116	Q9P121	NTM	Neurotrimin	0
seq.10908.2	Q8IUC8	GALNT13	Polypeptide N-acetylgalactosaminyltransferase 13	0
seq.10910.6	O75871	CEACAM4	Carcinoembryonic antigen-related cell adhesion molecule 4	0
seq.10916.44	Q13018	PLA2R1	Secretory phospholipase A2 receptor	0
seq.10917.40	O14610	GNGT2	Guanine nucleotide-binding protein G(I)/G(S)/G(O) subunit gamma-T2	0
seq.10924.258	Q8WUJ1	CYB5D2	Neuferricin	0
seq.10933.107	Q9BXU9	CALN1	Calcium-binding protein 8	0
seq.10938.13	P19256	CD58	Lymphocyte function-associated antigen 3	0
seq.10939.16	Q9H4M7	PLEKHA4	Pleckstrin homology domain-containing family A member 4	0
seq.10940.25	Q86TD4	SRL	Sarcalumenin	0
seq.10945.11	O43752	STX6	Syntaxin-6	0
seq.10948.14	Q8IV08	PLD3	Phospholipase D3	0
seq.10953.14	Q6UVW9	CLEC2A	C-type lectin domain family 2 member A	0
seq.10955.4	Q8IUN9	CLEC10A	C-type lectin domain family 10 member A	0
seq.10956.82	P23434	GCSH	Glycine cleavage system H protein, mitochondrial	0
seq.10959.125	Q9NYM9	BET1L	BET1-like protein	0
seq.10961.15	Q9UL19	RARRES3	Retinoic acid receptor responder protein 3	0
seq.10974.20	P58062	SPINK7	Serine protease inhibitor Kazal-type 7	0
seq.10977.55	Q8WVF2	UCMA	Unique cartilage matrix-associated protein	0
seq.10978.39	P01242	GH2	Growth hormone variant	0
seq.10981.56	P56975	NRG3	Pro-neuregulin-3, membrane-bound isoform	0
seq.10990.21	Q5S007	LRRK2	Leucine-rich repeat serine/threonine-protein kinase 2	0
seq.11067.13	P02818	BGLAP	Osteocalcin	0
seq.11071.1	P05113	IL5	Interleukin-5	0
seq.11089.7	P01876|P01877	IGHA1|IGHA2	Immunoglobulin heavy constant alpha 1|Immunoglobulin heavy constant alpha 2	0
seq.11094.104	Q05315	CLC	Galectin-10	0
seq.11096.57	Q9Y5N5	N6AMT1	Methyltransferase N6AMT1	0
seq.11098.1	O00764	PDXK	Pyridoxal kinase	0
seq.11101.18	O00206	TLR4	Toll-like receptor 4	0
seq.11102.22	Q9BYZ8	REG4	Regenerating islet-derived protein 4	0
seq.11103.24	P04792	HSPB1	Heat shock protein beta-1	0
seq.11104.13	P36222	CHI3L1	Chitinase-3-like protein 1	0
seq.11105.171	P06733	ENO1	Alpha-enolase	0
seq.11107.25	Q9P273	TENM3	Teneurin-3	0
seq.11109.56	Q4LDE5	SVEP1	Sushi, von Willebrand factor type A, EGF and pentraxin domain-containing protein 1	0
seq.11110.4	Q4V9L6	TMEM119	Transmembrane protein 119	0
seq.11112.18	Q8TBQ9	TMEM167A	Protein kish-A	0
seq.11116.16	Q6NUJ2	C11orf87	Uncharacterized protein C11orf87	0
seq.11117.2	Q8TB22	SPATA20	Spermatogenesis-associated protein 20	0
seq.11118.107	Q9H0T7	RAB17	Ras-related protein Rab-17	0
seq.11120.49	Q8WUY8	NAT14	N-acetyltransferase 14	0
seq.11122.97	Q9NZD8	SPG21	Maspardin	0
seq.11126.102	O75962	TRIO	Triple functional domain protein	0
seq.11129.66	O95972	BMP15	Bone morphogenetic protein 15	0
seq.11130.158	O00305	CACNB4	Voltage-dependent L-type calcium channel subunit beta-4	0
seq.11134.30	Q9UGC7	MTRF1L	Peptide chain release factor 1-like, mitochondrial	0
seq.11135.5	Q7Z7F7	MRPL55	39S ribosomal protein L55, mitochondrial	0
seq.11137.43	P32927	CSF2RB	Cytokine receptor common subunit beta	0
seq.11138.16	Q13761	RUNX3	Runt-related transcription factor 3	0
seq.11140.56	P02452	COL1A1	Collagen alpha-1(I) chain	0
seq.11142.11	O95841	ANGPTL1	Angiopoietin-related protein 1	0
seq.11143.32	Q96PB7	OLFM3	Noelin-3	0
seq.11144.10	Q30KQ4	DEFB116	Beta-defensin 116	0
seq.11146.4	Q9Y458	TBX22	T-box transcription factor TBX22	0
seq.11147.17	Q86YW5	TREML1	Trem-like transcript 1 protein	0
seq.11149.3	Q15399	TLR1	Toll-like receptor 1	0
seq.11152.46	Q9UKR3	KLK13	Kallikrein-13	0
seq.11154.3	Q14494	NFE2L1	Endoplasmic reticulum membrane sensor NFE2L1	0
seq.11155.16	A8TX70	COL6A5	Collagen alpha-5(VI) chain	0
seq.11158.40	Q6ZP65	CCDC64	BICD family-like cargo adapter 1	0
seq.11160.56	Q9H9V4	RNF122	RING finger protein 122	0
seq.11161.5	Q8N0X7	SPG20	Spartin	0
seq.11162.37	Q9NQ60	EQTN	Equatorin	0
seq.11163.7	Q5T6X4	FAM162B	Protein FAM162B	0
seq.11164.7	Q9NT68	TENM2	Teneurin-2	0
seq.11167.6	Q13613	MTMR1	Myotubularin-related protein 1	0
seq.11168.3	Q96KG7	MEGF10	Multiple epidermal growth factor-like domains protein 10	0
seq.11171.25	P21333	FLNA	Filamin-A	0
seq.11173.29	Q7Z6M3	MILR1	Allergin-1	0
seq.11174.8	Q9UPZ6	THSD7A	Thrombospondin type-1 domain-containing protein 7A	0
seq.11175.45	Q7L5N7	LPCAT2	Lysophosphatidylcholine acyltransferase 2	0
seq.11177.16	P13647	KRT5	Keratin, type II cytoskeletal 5	0
seq.11179.7	Q9BXA7	TSSK1B	Testis-specific serine/threonine-protein kinase 1	0
seq.11180.17	Q92922	SMARCC1	SWI/SNF complex subunit SMARCC1	0
seq.11185.145	P30793	GCH1	GTP cyclohydrolase 1	0
seq.11186.12	Q8NDY8	TMEM52	Transmembrane protein 52	0
seq.11187.11	Q5QGZ9	CLEC12A	C-type lectin domain family 12 member A	0
seq.11193.27	P20823	HNF1A	Hepatocyte nuclear factor 1-alpha	0
seq.11194.6	Q9Y3P8	SIT1	Signaling threshold-regulating transmembrane adapter 1	0
seq.11196.31	P12111	COL6A3	Collagen alpha-3(VI) chain	0
seq.11198.37	Q96BA8	CREB3L1	Cyclic AMP-responsive element-binding protein 3-like protein 1	0
seq.11201.19	Q9Y606	PUS1	tRNA pseudouridine synthase A	0
seq.11202.70	Q99593	TBX5	T-box transcription factor TBX5	0
seq.11204.80	P78310	CXADR	Coxsackievirus and adenovirus receptor	0
seq.11205.10	P26010	ITGB7	Integrin beta-7	0
seq.11207.3	P21757	MSR1	Macrophage scavenger receptor types I and II	0
seq.11208.15	Q9UK23	NAGPA	N-acetylglucosamine-1-phosphodiester alpha-N-acetylglucosaminidase	0
seq.11211.7	Q15813	TBCE	Tubulin-specific chaperone E	0
seq.11212.7	Q8NBS9	TXNDC5	Thioredoxin domain-containing protein 5	0
seq.11215.6	P55291	CDH15	Cadherin-15	0
seq.11217.16	Q13363	CTBP1	C-terminal-binding protein 1	0
seq.11218.84	P51580	TPMT	Thiopurine S-methyltransferase	0
seq.11219.95	Q8TAT2	FGFBP3	Fibroblast growth factor-binding protein 3	0
seq.11223.1	Q6P9G4	TMEM154	Transmembrane protein 154	0
seq.11226.16	Q05086	UBE3A	Ubiquitin-protein ligase E3A	0
seq.11227.31	Q9Y4P3	TBL2	Transducin beta-like protein 2	0
seq.11228.37	Q7Z5B4	RIC3	Protein RIC-3	0
seq.11229.16	O75460	ERN1	Serine/threonine-protein kinase/endoribonuclease IRE1	0
seq.11231.12	Q6P4F2	FDX1L	Ferredoxin-2, mitochondrial	0
seq.11237.49	Q15113	PCOLCE	Procollagen C-endopeptidase enhancer 1	0
seq.11239.49	Q8IU80	TMPRSS6	Transmembrane protease serine 6	0
seq.11241.8	P04424	ASL	Argininosuccinate lyase	0
seq.11242.33	P22735	TGM1	Protein-glutamine gamma-glutamyltransferase K	0
seq.11243.90	Q5T601	ADGRF1	Adhesion G-protein coupled receptor F1	0
seq.11247.20	Q8N159	NAGS	N-acetylglutamate synthase, mitochondrial	0
seq.11248.43	P10746	UROS	Uroporphyrinogen-III synthase	0
seq.11252.30	O75427	LRCH4	Leucine-rich repeat and calponin homology domain-containing protein 4	0
seq.11254.13	O95428	PAPLN	Papilin	0
seq.11257.1	P09417	QDPR	Dihydropteridine reductase	0
seq.11258.41	Q13477	MADCAM1	Mucosal addressin cell adhesion molecule 1	0
seq.11260.47	Q8TC36	SUN5	SUN domain-containing protein 5	0
seq.11262.39	Q9H4I3	TRABD	TraB domain-containing protein	0
seq.11263.57	P31415	CASQ1	Calsequestrin-1	0
seq.11264.33	P47989	XDH	Xanthine dehydrogenase/oxidase	0
seq.11265.8	P00352	ALDH1A1	Retinal dehydrogenase 1	0
seq.11266.8	Q14242	SELPLG	P-selectin glycoprotein ligand 1	0
seq.11270.17	Q8WYQ3	CHCHD10	Coiled-coil-helix-coiled-coil-helix domain-containing protein 10, mitochondrial	0
seq.11273.176	P0CG30	GSTT2B	Glutathione S-transferase theta-2B	0
seq.11278.4	P13942	COL11A2	Collagen alpha-2(XI) chain	0
seq.11279.42	Q9UBS5	GABBR1	Gamma-aminobutyric acid type B receptor subunit 1	0
seq.11280.6	Q99259	GAD1	Glutamate decarboxylase 1	0
seq.11281.6	Q14451	GRB7	Growth factor receptor-bound protein 7	0
seq.11286.78	Q9BQE4	VIMP	Selenoprotein S	0
seq.11287.14	P00167	CYB5A	Cytochrome b5	0
seq.11288.26	P49902	NT5C2	Cytosolic purine 5'-nucleotidase	0
seq.11289.31	P48730	CSNK1D	Casein kinase I isoform delta	0
seq.11293.14	Q6UXK5	LRRN1	Leucine-rich repeat neuronal protein 1	0
seq.11297.54	Q04721	NOTCH2	Neurogenic locus notch homolog protein 2	0
seq.11300.32	Q99523	SORT1	Sortilin	0
seq.11303.7	Q9Y3Z3	SAMHD1	Deoxynucleoside triphosphate triphosphohydrolase SAMHD1	0
seq.11307.33	Q9H0M0	WWP1	NEDD4-like E3 ubiquitin-protein ligase WWP1	0
seq.11308.8	Q8TEY5	CREB3L4	Cyclic AMP-responsive element-binding protein 3-like protein 4	0
seq.11311.79	P15918	RAG1	V(D)J recombination-activating protein 1	0
seq.11312.40	P54278	PMS2	Mismatch repair endonuclease PMS2	0
seq.11313.100	P61457	PCBD1	Pterin-4-alpha-carbinolamine dehydratase	0
seq.11315.148	O15297	PPM1D	Protein phosphatase 1D	0
seq.11319.106	P49959	MRE11A	Double-strand break repair protein MRE11	0
seq.11320.29	Q96EP1	CHFR	E3 ubiquitin-protein ligase CHFR	0
seq.11324.3	A1KZ92	PXDNL	Peroxidasin-like protein	0
seq.11325.8	P78543	BTG2	Protein BTG2	0
seq.11327.56	P49760	CLK2	Dual specificity protein kinase CLK2	0
seq.11328.9	Q9BQ65	USB1	U6 snRNA phosphodiesterase	0
seq.11330.15	P67870	CSNK2B	Casein kinase II subunit beta	0
seq.11333.82	P42331	ARHGAP25	Rho GTPase-activating protein 25	0
seq.11334.7	O75022	LILRB3	Leukocyte immunoglobulin-like receptor subfamily B member 3	0
seq.11336.9	Q9NPI8	FANCF	Fanconi anemia group F protein	0
seq.11342.59	Q6UX71	PLXDC2	Plexin domain-containing protein 2	0
seq.11347.9	P37837	TALDO1	Transaldolase	0
seq.11348.132	O15460	P4HA2	Prolyl 4-hydroxylase subunit alpha-2	0
seq.11350.30	Q9UNE7	STUB1	E3 ubiquitin-protein ligase CHIP	0
seq.11351.233	Q9H9Q4	NHEJ1	Non-homologous end-joining factor 1	0
seq.11352.42	Q8WZ42	TTN	Titin	0
seq.11354.21	Q9NQ66	PLCB1	1-phosphatidylinositol 4,5-bisphosphate phosphodiesterase beta-1	0
seq.11355.10	Q9GZV4	EIF5A2	Eukaryotic translation initiation factor 5A-2	0
seq.11356.19	Q96DF8	DGCR14	Splicing factor ESS-2 homolog	0
seq.11358.15	Q13322	GRB10	Growth factor receptor-bound protein 10	0
seq.11361.73	P19971	TYMP	Thymidine phosphorylase	0
seq.11364.18	Q8IWA4	MFN1	Mitofusin-1	0
seq.11365.17	Q6N022	TENM4	Teneurin-4	0
seq.11368.32	P54819	AK2	Adenylate kinase 2, mitochondrial	0
seq.11369.23	P11766	ADH5	Alcohol dehydrogenase class-3	0
seq.11370.20	Q9NRR6	INPP5E	72 kDa inositol polyphosphate 5-phosphatase	0
seq.11371.1	Q96P66	GPR101	Probable G-protein coupled receptor 101	0
seq.11372.2	P17022	ZNF18	Zinc finger protein 18	0
seq.11375.49	P58012	FOXL2	Forkhead box protein L2	0
seq.11377.19	P40394	ADH7	Alcohol dehydrogenase class 4 mu/sigma chain	0
seq.11378.37	P43405	SYK	Tyrosine-protein kinase SYK	0
seq.11380.84	Q9BX46	RBM24	RNA-binding protein 24	0
seq.11381.56	P60891	PRPS1	Ribose-phosphate pyrophosphokinase 1	0
seq.11382.5	P53004	BLVRA	Biliverdin reductase A	0
seq.11383.41	P08729	KRT7	Keratin, type II cytoskeletal 7	0
seq.11387.3	Q99941	ATF6B	Cyclic AMP-dependent transcription factor ATF-6 beta	0
seq.11390.24	P35219	CA8	Carbonic anhydrase-related protein	0
seq.11391.69	Q03426	MVK	Mevalonate kinase	0
seq.11395.5	Q14289	PTK2B	Protein-tyrosine kinase 2-beta	0
seq.11396.39	Q9UI46	DNAI1	Dynein intermediate chain 1, axonemal	0
seq.11401.181	Q9NTX7	RNF146	E3 ubiquitin-protein ligase RNF146	0
seq.11402.17	Q8NEZ4	KMT2C	Histone-lysine N-methyltransferase 2C	0
seq.11405.150	Q9H257	CARD9	Caspase recruitment domain-containing protein 9	0
seq.11406.82	Q9UKU7	ACAD8	Isobutyryl-CoA dehydrogenase, mitochondrial	0
seq.11407.57	Q9NRY6	PLSCR3	Phospholipid scramblase 3	0
seq.11416.23	Q9UKA2	FBXL4	F-box/LRR-repeat protein 4	0
seq.11421.10	Q9H223	EHD4	EH domain-containing protein 4	0
seq.11422.2	O60479	DLX3	Homeobox protein DLX-3	0
seq.11424.4	P16930	FAH	Fumarylacetoacetase	0
seq.11425.31	Q96T51	RUFY1	RUN and FYVE domain-containing protein 1	0
seq.11428.31	O00151	PDLIM1	PDZ and LIM domain protein 1	0
seq.11429.80	P07910	HNRNPC	Heterogeneous nuclear ribonucleoproteins C1/C2	0
seq.11430.49	Q86Y01	DTX1	E3 ubiquitin-protein ligase DTX1	0
seq.11432.11	O60828	PQBP1	Polyglutamine-binding protein 1	0
seq.11433.11	Q96GX1	TCTN2	Tectonic-2	0
seq.11436.6	Q16352	INA	Alpha-internexin	0
seq.11438.6	P25686	DNAJB2	DnaJ homolog subfamily B member 2	0
seq.11439.88	Q8IUC4	RHPN2	Rhophilin-2	0
seq.11440.58	O14543	SOCS3	Suppressor of cytokine signaling 3	0
seq.11441.11	P06737	PYGL	Glycogen phosphorylase, liver form	0
seq.11442.1	Q8NFT8	DNER	Delta and Notch-like epidermal growth factor-related receptor	0
seq.11448.34	P51570	GALK1	Galactokinase	0
seq.11449.22	P52907	CAPZA1	F-actin-capping protein subunit alpha-1	0
seq.11454.87	O75821	EIF3G	Eukaryotic translation initiation factor 3 subunit G	0
seq.11456.2	Q96LZ2	MAGEB10	Melanoma-associated antigen B10	0
seq.11457.53	Q14376	GALE	UDP-glucose 4-epimerase	0
seq.11458.30	Q15365	PCBP1	Poly(rC)-binding protein 1	0
seq.11459.81	P55199	ELL	RNA polymerase II elongation factor ELL	0
seq.11462.8	O43251	RBFOX2	RNA binding protein fox-1 homolog 2	0
seq.11464.9	Q01201	RELB	Transcription factor RelB	0
seq.11465.4	Q8IZ08	GPR135	G-protein coupled receptor 135	0
seq.11468.15	Q9Y4C8	RBM19	Probable RNA-binding protein 19	0
seq.11476.43	Q9UN37	VPS4A	Vacuolar protein sorting-associated protein 4A	0
seq.11480.1	P30838	ALDH3A1	Aldehyde dehydrogenase, dimeric NADP-preferring	0
seq.11481.25	Q8TDQ0	HAVCR2	Hepatitis A virus cellular receptor 2	0
seq.11486.26	Q15697	ZNF174	Zinc finger protein 174	0
seq.11490.42	P11441	UBL4A	Ubiquitin-like protein 4A	0
seq.11493.169	Q96FJ2	DYNLL2	Dynein light chain 2, cytoplasmic	0
seq.11494.4	O00472	ELL2	RNA polymerase II elongation factor ELL2	0
seq.11510.31	O14791	APOL1	Apolipoprotein L1	0
seq.11513.92	P28907	CD38	ADP-ribosyl cyclase/cyclic ADP-ribose hydrolase 1	0
seq.11514.196	P13987	CD59	CD59 glycoprotein	0
seq.11530.37	P08397	HMBS	Porphobilinogen deaminase	0
seq.11531.24	Q9H7M9	C10orf54	V-type immunoglobulin domain-containing suppressor of T-cell activation	0
seq.11534.6	Q3SXY7	LRIT3	Leucine-rich repeat, immunoglobulin-like domain and transmembrane domain-containing protein 3	0
seq.11537.12	Q9UP52	TFR2	Transferrin receptor protein 2	0
seq.11538.216	O95822	MLYCD	Malonyl-CoA decarboxylase, mitochondrial	0
seq.11539.4	P56134	ATP5J2	ATP synthase subunit f, mitochondrial	0
seq.11540.37	O43524	FOXO3	Forkhead box protein O3	0
seq.11542.11	Q96A57	TMEM230	Transmembrane protein 230	0
seq.11544.39	Q92576	PHF3	PHD finger protein 3	0
seq.11546.7	Q8WWM9	CYGB	Cytoglobin	0
seq.11547.84	O15146	MUSK	Muscle, skeletal receptor tyrosine-protein kinase	0
seq.11548.84	P30304	CDC25A	M-phase inducer phosphatase 1	0
seq.11551.16	Q9P0W2	HMG20B	SWI/SNF-related matrix-associated actin-dependent regulator of chromatin subfamily E member 1-related	0
seq.11556.19	Q8N6T3	ARFGAP1	ADP-ribosylation factor GTPase-activating protein 1	0
seq.11557.3	Q9HCE7	SMURF1	E3 ubiquitin-protein ligase SMURF1	0
seq.11560.76	Q14934	NFATC4	Nuclear factor of activated T-cells, cytoplasmic 4	0
seq.11562.9	P56282	POLE2	DNA polymerase epsilon subunit 2	0
seq.11563.51	Q96C24	SYTL4	Synaptotagmin-like protein 4	0
seq.11565.58	P17027	ZNF23	Zinc finger protein 23	0
seq.11566.48	Q14CN4	KRT72	Keratin, type II cytoskeletal 72	0
seq.11567.23	P21506	ZNF10	Zinc finger protein 10	0
seq.11568.2	P68106	FKBP1B	Peptidyl-prolyl cis-trans isomerase FKBP1B	0
seq.11570.94	Q9UHQ4	BCAP29	B-cell receptor-associated protein 29	0
seq.11571.75	Q07444	KLRC3	NKG2-E type II integral membrane protein	0
seq.11572.4	P50570	DNM2	Dynamin-2	0
seq.11573.3	Q13247	SRSF6	Serine/arginine-rich splicing factor 6	0
seq.11582.63	O60884	DNAJA2	DnaJ homolog subfamily A member 2	0
seq.11587.5	Q8IWI9	MGA	MAX gene-associated protein	0
seq.11590.5	Q86U06	RBM23	Probable RNA-binding protein 23	0
seq.11591.43	O43663	PRC1	Protein regulator of cytokinesis 1	0
seq.11592.1	Q15717	ELAVL1	ELAV-like protein 1	0
seq.11593.21	Q07325	CXCL9	C-X-C motif chemokine 9	0
seq.11596.47	P51815	ZNF75D	Zinc finger protein 75D	0
seq.11601.26	Q14562	DHX8	ATP-dependent RNA helicase DHX8	0
seq.11606.22	O75190	DNAJB6	DnaJ homolog subfamily B member 6	0
seq.11607.15	O95696	BRD1	Bromodomain-containing protein 1	0
seq.11608.5	Q9GZQ8	MAP1LC3B	Microtubule-associated proteins 1A/1B light chain 3B	0
seq.11614.29	P84090	ERH	Enhancer of rudimentary homolog	0
seq.11615.16	Q9UN19	DAPP1	Dual adapter for phosphotyrosine and 3-phosphotyrosine and 3-phosphoinositide	0
seq.11616.9	Q00613	HSF1	Heat shock factor protein 1	0
seq.11617.1	P20701	ITGAL	Integrin alpha-L	0
seq.11618.83	P10242	MYB	Transcriptional activator Myb	0
seq.11626.7	Q13404	UBE2V1	Ubiquitin-conjugating enzyme E2 variant 1	0
seq.11633.89	O95433	AHSA1	Activator of 90 kDa heat shock protein ATPase homolog 1	0
seq.11634.32	O43665	RGS10	Regulator of G-protein signaling 10	0
seq.11636.33	P37802	TAGLN2	Transgelin-2	0
seq.11638.42	O43825	B3GALT2	Beta-1,3-galactosyltransferase 2	0
seq.11643.73	Q8TDB6	DTX3L	E3 ubiquitin-protein ligase DTX3L	0
seq.11645.9	P13674	P4HA1	Prolyl 4-hydroxylase subunit alpha-1	0
seq.11646.4	Q7L1S5	CHST9	Carbohydrate sulfotransferase 9	0
seq.11647.6	Q9ULW2	FZD10	Frizzled-10	0
seq.11649.3	Q8IYB5	SMAP1	Stromal membrane-associated protein 1	0
seq.11653.69	P48067	SLC6A9	Sodium- and chloride-dependent glycine transporter 1	0
seq.11654.77	Q8IZ57	NRSN1	Neurensin-1	0
seq.11656.110	Q9UI08	EVL	Ena/VASP-like protein	0
seq.11657.86	O14512	SOCS7	Suppressor of cytokine signaling 7	0
seq.11659.31	Q14677	CLINT1	Clathrin interactor 1	0
seq.11661.11	Q9C000	NLRP1	NACHT, LRR and PYD domains-containing protein 1	0
seq.11664.32	Q8N6H7	ARFGAP2	ADP-ribosylation factor GTPase-activating protein 2	0
seq.11666.72	P57771	RGS8	Regulator of G-protein signaling 8	0
seq.11667.29	Q63HR2	TNS2	Tensin-2	0
seq.11669.39	Q9H2Y9	SLCO5A1	Solute carrier organic anion transporter family member 5A1	0
seq.11671.19	P55201	BRPF1	Peregrin	0
seq.11672.17	Q96L93	KIF16B	Kinesin-like protein KIF16B	0
seq.11677.17	Q8IZN3	ZDHHC14	Probable palmitoyltransferase ZDHHC14	0
seq.11678.105	Q9UKL4	GJD2	Gap junction delta-2 protein	0
seq.11681.8	P52594	AGFG1	Arf-GAP domain and FG repeat-containing protein 1	0
seq.11682.7	Q9H3M7	TXNIP	Thioredoxin-interacting protein	0
seq.11683.19	Q9NZ52	GGA3	ADP-ribosylation factor-binding protein GGA3	0
seq.11690.47	Q9UJX3	ANAPC7	Anaphase-promoting complex subunit 7	0
seq.11692.21	Q6S5L8	SHC4	SHC-transforming protein 4	0
seq.11696.7	P29373	CRABP2	Cellular retinoic acid-binding protein 2	0
seq.11699.16	Q12974	PTP4A2	Protein tyrosine phosphatase type IVA 2	0
seq.11708.2	P31025	LCN1	Lipocalin-1	0
seq.11709.29	Q92523	CPT1B	Carnitine O-palmitoyltransferase 1, muscle isoform	0
seq.11715.1	P14859	POU2F1	POU domain, class 2, transcription factor 1	0
seq.11716.28	A6NDA9	LRIT2	Leucine-rich repeat, immunoglobulin-like domain and transmembrane domain-containing protein 2	0
seq.11816.84	O60674	JAK2	Tyrosine-protein kinase JAK2	0
seq.11825.27	Q9UBK2	PPARGC1A	Peroxisome proliferator-activated receptor gamma coactivator 1-alpha	0
seq.11827.7	P51449	RORC	Nuclear receptor ROR-gamma	0
seq.11837.7	Q9Y5U5	TNFRSF18	Tumor necrosis factor receptor superfamily member 18	0
seq.11838.130	Q92508	PIEZO1	Piezo-type mechanosensitive ion channel component 1	0
seq.11872.9	Q9Y5G3	PCDHGB1	Protocadherin gamma-B1	0
seq.11910.27	Q92988	DLX4	Homeobox protein DLX-4	0
seq.11911.13	Q9NT99	LRRC4B	Leucine-rich repeat-containing protein 4B	0
seq.11926.23	Q6PD74	AAGAB	Alpha- and gamma-adaptin-binding protein p34	0
seq.11934.9	Q68E01	INTS3	Integrator complex subunit 3	0
seq.11952.1	Q8IVU1	IGDCC3	Immunoglobulin superfamily DCC subclass member 3	0
seq.11955.1	Q07960	ARHGAP1	Rho GTPase-activating protein 1	0
seq.11967.23	P29762	CRABP1	Cellular retinoic acid-binding protein 1	0
seq.11969.5	P29034	S100A2	Protein S100-A2	0
seq.11988.24	Q9HD43	PTPRH	Receptor-type tyrosine-protein phosphatase H	0
seq.11989.35	Q8N766	EMC1	ER membrane protein complex subunit 1	0
seq.12008.3	P09564	CD7	T-cell antigen CD7	0
seq.12014.19	Q03393	PTS	6-pyruvoyl tetrahydrobiopterin synthase	0
seq.12016.60	P22681	CBL	E3 ubiquitin-protein ligase CBL	0
seq.12018.84	Q9H3S4	TPK1	Thiamin pyrophosphokinase 1	0
seq.12020.39	P07738	BPGM	Bisphosphoglycerate mutase	0
seq.12022.12	Q13485	SMAD4	Mothers against decapentaplegic homolog 4	0
seq.12030.82	P17661	DES	Desmin	0
seq.12033.3	O43683	BUB1	Mitotic checkpoint serine/threonine-protein kinase BUB1	0
seq.12041.33	P34931	HSPA1L	Heat shock 70 kDa protein 1-like	0
seq.12329.21	Q15418	RPS6KA1	Ribosomal protein S6 kinase alpha-1	0
seq.12332.7	O00418	EEF2K	Eukaryotic elongation factor 2 kinase	0
seq.12333.87	P49247	RPIA	Ribose-5-phosphate isomerase	0
seq.12334.25	P34896	SHMT1	Serine hydroxymethyltransferase, cytosolic	0
seq.12338.27	Q63HQ2	EGFLAM	Pikachurin	0
seq.12340.17	P49588	AARS	Alanine--tRNA ligase, cytoplasmic	0
seq.12341.8	Q16828	DUSP6	Dual specificity protein phosphatase 6	0
seq.12343.14	Q15057	ACAP2	Arf-GAP with coiled-coil, ANK repeat and PH domain-containing protein 2	0
seq.12345.4	Q9UM13	ANAPC10	Anaphase-promoting complex subunit 10	0
seq.12347.29	Q9BSQ5	CCM2	Cerebral cavernous malformations 2 protein	0
seq.12348.46	Q9NP81	SARS2	Serine--tRNA ligase, mitochondrial	0
seq.12350.86	P15036	ETS2	Protein C-ets-2	0
seq.12352.70	Q96B67	ARRDC3	Arrestin domain-containing protein 3	0
seq.12355.223	Q96E11	MRRF	Ribosome-recycling factor, mitochondrial	0
seq.12356.65	P30626	SRI	Sorcin	0
seq.12357.41	O95721	SNAP29	Synaptosomal-associated protein 29	0
seq.12358.6	P78318	IGBP1	Immunoglobulin-binding protein 1	0
seq.12361.102	P62070	RRAS2	Ras-related protein R-Ras2	0
seq.12363.70	Q92519	TRIB2	Tribbles homolog 2	0
seq.12365.108	Q9Y265	RUVBL1	RuvB-like 1	0
seq.12366.16	P07320	CRYGD	Gamma-crystallin D	0
seq.12367.52	Q8N5G2	TMEM57	Macoilin	0
seq.12368.18	Q92831	KAT2B	Histone acetyltransferase KAT2B	0
seq.12370.30	Q13790	APOF	Apolipoprotein F	0
seq.12373.73	P62995	TRA2B	Transformer-2 protein homolog beta	0
seq.12374.8	Q15102	PAFAH1B3	Platelet-activating factor acetylhydrolase IB subunit gamma	0
seq.12376.85	P55273	CDKN2D	Cyclin-dependent kinase 4 inhibitor D	0
seq.12378.71	O15533	TAPBP	Tapasin	0
seq.12381.26	P16152	CBR1	Carbonyl reductase [NADPH] 1	0
seq.12382.2	O95786	DDX58	Probable ATP-dependent RNA helicase DDX58	0
seq.12384.92	Q9H9Q2	COPS7B	COP9 signalosome complex subunit 7b	0
seq.12385.4	P20807	CAPN3	Calpain-3	0
seq.12386.11	Q9H4A4	RNPEP	Aminopeptidase B	0
seq.12387.7	P50479	PDLIM4	PDZ and LIM domain protein 4	0
seq.12389.4	Q9Y5N6	ORC6L	Origin recognition complex subunit 6	0
seq.12391.27	Q9H5P4	PDZD7	PDZ domain-containing protein 7	0
seq.12392.30	P40616	ARL1	ADP-ribosylation factor-like protein 1	0
seq.12395.86	Q6PI48	DARS2	Aspartate--tRNA ligase, mitochondrial	0
seq.12396.19	Q6NVY1	HIBCH	3-hydroxyisobutyryl-CoA hydrolase, mitochondrial	0
seq.12398.15	O43316	PAX4	Paired box protein Pax-4	0
seq.12399.194	Q8IVM0	CCDC50	Coiled-coil domain-containing protein 50	0
seq.12400.25	Q9NPD8	UBE2T	Ubiquitin-conjugating enzyme E2 T	0
seq.12401.3	Q96FJ0	STAMBPL1	AMSH-like protease	0
seq.12406.119	O95661	DIRAS3	GTP-binding protein Di-Ras3	0
seq.12408.333	Q9UL26	RAB22A	Ras-related protein Rab-22A	0
seq.12409.90	Q96AH8	RAB7B	Ras-related protein Rab-7b	0
seq.12411.60	P61244	MAX	Protein max	0
seq.12415.122	O60869	EDF1	Endothelial differentiation-related factor 1	0
seq.12417.46	Q9Y3C4	TPRKB	EKC/KEOPS complex subunit TPRKB	0
seq.12420.10	Q8N335	GPD1L	Glycerol-3-phosphate dehydrogenase 1-like protein	0
seq.12422.143	O15296	ALOX15B	Arachidonate 15-lipoxygenase B	0
seq.12423.38	Q9NQ94	A1CF	APOBEC1 complementation factor	0
seq.12424.107	Q9P016	THYN1	Thymocyte nuclear protein 1	0
seq.12425.104	P62330	ARF6	ADP-ribosylation factor 6	0
seq.12426.19	Q9H8S9	MOB1A	MOB kinase activator 1A	0
seq.12427.8	P30305	CDC25B	M-phase inducer phosphatase 2	0
seq.12428.2	Q5VWZ2	LYPLAL1	Lysophospholipase-like protein 1	0
seq.12430.78	Q9H074	PAIP1	Polyadenylate-binding protein-interacting protein 1	0
seq.12431.13	Q9BRX2	PELO	Protein pelota homolog	0
seq.12432.23	Q9HB71	CACYBP	Calcyclin-binding protein	0
seq.12433.8	Q969Q4	ARL11	ADP-ribosylation factor-like protein 11	0
seq.12434.25	P53990	IST1	IST1 homolog	0
seq.12436.84	P78417	GSTO1	Glutathione S-transferase omega-1	0
seq.12437.18	Q6PHR2	ULK3	Serine/threonine-protein kinase ULK3	0
seq.12438.127	P29372	MPG	DNA-3-methyladenine glycosylase	0
seq.12439.67	Q00978	IRF9	Interferon regulatory factor 9	0
seq.12442.4	O00212	RHOD	Rho-related GTP-binding protein RhoD	0
seq.12444.39	O00482	NR5A2	Nuclear receptor subfamily 5 group A member 2	0
seq.12445.50	Q96NW4	ANKRD27	Ankyrin repeat domain-containing protein 27	0
seq.12449.16	O43447	PPIH	Peptidyl-prolyl cis-trans isomerase H	0
seq.12451.62	O14867	BACH1	Transcription regulator protein BACH1	0
seq.12452.32	Q86Y97	SUV420H2	Histone-lysine N-methyltransferase KMT5C	0
seq.12453.161	Q9UBU9	NXF1	Nuclear RNA export factor 1	0
seq.12454.105	Q9BV86	NTMT1	N-terminal Xaa-Pro-Lys N-methyltransferase 1	0
seq.12455.48	Q9NPC7	MYNN	Myoneurin	0
seq.12456.5	Q16875	PFKFB3	6-phosphofructo-2-kinase/fructose-2,6-bisphosphatase 3	0
seq.12457.10	Q9BV57	ADI1	1,2-dihydroxy-3-keto-5-methylthiopentene dioxygenase	0
seq.12458.79	Q99653	CHP1	Calcineurin B homologous protein 1	0
seq.12459.13	Q9HB21	PLEKHA1	Pleckstrin homology domain-containing family A member 1	0
seq.12460.18	O14818	PSMA7	Proteasome subunit alpha type-7	0
seq.12461.8	Q9NXA8	SIRT5	NAD-dependent protein deacylase sirtuin-5, mitochondrial	0
seq.12462.20	Q53H47	SETMAR	Histone-lysine N-methyltransferase SETMAR	0
seq.12463.7	Q9P2N7	KLHL13	Kelch-like protein 13	0
seq.12466.7	P09651	HNRNPA1	Heterogeneous nuclear ribonucleoprotein A1	0
seq.12469.19	Q15691	MAPRE1	Microtubule-associated protein RP/EB family member 1	0
seq.12471.47	O95793	STAU1	Double-stranded RNA-binding protein Staufen homolog 1	0
seq.12473.48	Q9NXV2	KCTD5	BTB/POZ domain-containing protein KCTD5	0
seq.12475.48	Q9NZA1	CLIC5	Chloride intracellular channel protein 5	0
seq.12476.50	Q9NQ88	TIGAR	Fructose-2,6-bisphosphatase TIGAR	0
seq.12477.42	Q15631	TSN	Translin	0
seq.12478.15	P62888	RPL30	60S ribosomal protein L30	0
seq.12479.50	P31321	PRKAR1B	cAMP-dependent protein kinase type I-beta regulatory subunit	0
seq.12480.9	Q96G74	OTUD5	OTU domain-containing protein 5	0
seq.12482.5	Q12830	BPTF	Nucleosome-remodeling factor subunit BPTF	0
seq.12483.62	Q92753	RORB	Nuclear receptor ROR-beta	0
seq.12484.67	P48739	PITPNB	Phosphatidylinositol transfer protein beta isoform	0
seq.12488.9	Q9ULC4	MCTS1	Malignant T-cell-amplified sequence 1	0
seq.12490.92	Q9UHA4	LAMTOR3	Ragulator complex protein LAMTOR3	0
seq.12493.42	Q96DC9	OTUB2	Ubiquitin thioesterase OTUB2	0
seq.12494.99	P60520	GABARAPL2	Gamma-aminobutyric acid receptor-associated protein-like 2	0
seq.12497.29	Q9BRJ7	NUDT16L1	Tudor-interacting repair regulator protein	0
seq.12498.12	O14907	TAX1BP3	Tax1-binding protein 3	0
seq.12499.108	Q99962	SH3GL2	Endophilin-A1	0
seq.12501.10	O75347	TBCA	Tubulin-specific chaperone A	0
seq.12503.5	Q15743	GPR68	Ovarian cancer G-protein coupled receptor 1	0
seq.12504.26	P29536	LMOD1	Leiomodin-1	0
seq.12508.9	Q9Y3E7	VPS24	Charged multivesicular body protein 3	0
seq.12509.115	Q8N668	COMMD1	COMM domain-containing protein 1	0
seq.12510.3	Q9ULZ2	STAP1	Signal-transducing adaptor protein 1	0
seq.12511.83	Q96JW4	SLC41A2	Solute carrier family 41 member 2	0
seq.12513.8	Q9NZD2	GLTP	Glycolipid transfer protein	0
seq.12514.16	Q9UBP6	METTL1	tRNA (guanine-N(7)-)-methyltransferase	0
seq.12515.45	Q9BZX2	UCK2	Uridine-cytidine kinase 2	0
seq.12516.13	Q15561	TEAD4	Transcriptional enhancer factor TEF-3	0
seq.12517.52	O14737	PDCD5	Programmed cell death protein 5	0
seq.12518.289	Q86U86	PBRM1	Protein polybromo-1	0
seq.12521.3	P42773	CDKN2C	Cyclin-dependent kinase 4 inhibitor C	0
seq.12522.6	P54727	RAD23B	UV excision repair protein RAD23 homolog B	0
seq.12527.50	P10827	THRA	Thyroid hormone receptor alpha	0
seq.12528.40	Q96S55	WRNIP1	ATPase WRNIP1	0
seq.12529.32	O75344	FKBP6	Inactive peptidyl-prolyl cis-trans isomerase FKBP6	0
seq.12530.14	P61024	CKS1B	Cyclin-dependent kinases regulatory subunit 1	0
seq.12531.5	B6SEH8	ERVV-1	Endogenous retrovirus group V member 1 Env polyprotein	0
seq.12532.28	P49427	CDC34	Ubiquitin-conjugating enzyme E2 R1	0
seq.12533.135	Q99418	CYTH2	Cytohesin-2	0
seq.12534.10	Q13137	CALCOCO2	Calcium-binding and coiled-coil domain-containing protein 2	0
seq.12535.2	P18887	XRCC1	DNA repair protein XRCC1	0
seq.12536.46	Q9Y217	MTMR6	Myotubularin-related protein 6	0
seq.12537.88	Q00577	PURA	Transcriptional activator protein Pur-alpha	0
seq.12538.19	P49802	RGS7	Regulator of G-protein signaling 7	0
seq.12540.25	P84095	RHOG	Rho-related GTP-binding protein RhoG	0
seq.12543.76	Q96MR9	ZNF560	Zinc finger protein 560	0
seq.12546.1	P53814	SMTN	Smoothelin	0
seq.12548.75	Q9HB90	RRAGC	Ras-related GTP-binding protein C	0
seq.12549.33	O60760	HPGDS	Hematopoietic prostaglandin D synthase	0
seq.12551.3	Q96J02	ITCH	E3 ubiquitin-protein ligase Itchy homolog	0
seq.12553.5	Q99986	VRK1	Serine/threonine-protein kinase VRK1	0
seq.12556.7	O00762	UBE2C	Ubiquitin-conjugating enzyme E2 C	0
seq.12557.18	P51513	NOVA1	RNA-binding protein Nova-1	0
seq.12558.3	Q8TF42	UBASH3B	Ubiquitin-associated and SH3 domain-containing protein B	0
seq.12560.9	Q8TCD5	NT5C	5'(3')-deoxyribonucleotidase, cytosolic type	0
seq.12562.1	Q16512	PKN1	Serine/threonine-protein kinase N1	0
seq.12563.2	O95379	TNFAIP8	Tumor necrosis factor alpha-induced protein 8	0
seq.12564.9	Q9Y221	NIP7	60S ribosome subunit biogenesis protein NIP7 homolog	0
seq.12568.14	Q14145	KEAP1	Kelch-like ECH-associated protein 1	0
seq.12569.25	P48643	CCT5	T-complex protein 1 subunit epsilon	0
seq.12571.14	P36405	ARL3	ADP-ribosylation factor-like protein 3	0
seq.12572.236	O43281	EFS	Embryonal Fyn-associated substrate	0
seq.12573.80	O75382	TRIM3	Tripartite motif-containing protein 3	0
seq.12574.36	P20800	EDN2	Endothelin-2	0
seq.12575.30	P11586	MTHFD1	C-1-tetrahydrofolate synthase, cytoplasmic	0
seq.12576.21	P43357	MAGEA3	Melanoma-associated antigen 3	0
seq.12577.100	P39748	FEN1	Flap endonuclease 1	0
seq.12578.13	P61204	ARF3	ADP-ribosylation factor 3	0
seq.12580.7	P28074	PSMB5	Proteasome subunit beta type-5	0
seq.12581.39	O14732	IMPA2	Inositol monophosphatase 2	0
seq.12585.39	P07992	ERCC1	DNA excision repair protein ERCC-1	0
seq.12587.65	P36404	ARL2	ADP-ribosylation factor-like protein 2	0
seq.12591.27	O60890	OPHN1	Oligophrenin-1	0
seq.12593.33	Q9NUG6	PDRG1	p53 and DNA damage-regulated protein 1	0
seq.12594.5	P28676	GCA	Grancalcin	0
seq.12595.11	P28289	TMOD1	Tropomodulin-1	0
seq.12597.68	Q9H1Y0	ATG5	Autophagy protein 5	0
seq.12599.10	Q86UX7	FERMT3	Fermitin family homolog 3	0
seq.12603.87	Q13310	PABPC4	Polyadenylate-binding protein 4	0
seq.12604.16	Q96GD3	SCMH1	Polycomb protein SCMH1	0
seq.12605.1	Q9NQT5	EXOSC3	Exosome complex component RRP40	0
seq.12612.37	P20618	PSMB1	Proteasome subunit beta type-1	0
seq.12616.45	Q9UHY1	NRBP1	Nuclear receptor-binding protein	0
seq.12617.2	Q9Y6E0	STK24	Serine/threonine-protein kinase 24	0
seq.12618.50	Q04828	AKR1C1	Aldo-keto reductase family 1 member C1	0
seq.12619.14	P35813	PPM1A	Protein phosphatase 1A	0
seq.12621.55	P30153	PPP2R1A	Serine/threonine-protein phosphatase 2A 65 kDa regulatory subunit A alpha isoform	0
seq.12622.96	Q9NR48	ASH1L	Histone-lysine N-methyltransferase ASH1L	0
seq.12623.84	Q92833	JARID2	Protein Jumonji	0
seq.12625.138	Q8IXQ5	KLHL7	Kelch-like protein 7	0
seq.12626.6	Q9BQF6	SENP7	Sentrin-specific protease 7	0
seq.12627.97	O95352	ATG7	Ubiquitin-like modifier-activating enzyme ATG7	0
seq.12628.31	Q9NS86	LANCL2	LanC-like protein 2	0
seq.12630.8	P53365	ARFIP2	Arfaptin-2	0
seq.12632.14	P18440	NAT1	Arylamine N-acetyltransferase 1	0
seq.12633.3	P43378	PTPN9	Tyrosine-protein phosphatase non-receptor type 9	0
seq.12634.79	O75815	BCAR3	Breast cancer anti-estrogen resistance protein 3	0
seq.12636.113	Q9NRG4	SMYD2	N-lysine methyltransferase SMYD2	0
seq.12637.7	P43155	CRAT	Carnitine O-acetyltransferase	0
seq.12641.3	P32019	INPP5B	Type II inositol 1,4,5-trisphosphate 5-phosphatase	0
seq.12643.4	P49407	ARRB1	Beta-arrestin-1	0
seq.12646.2	Q96AT9	RPE	Ribulose-phosphate 3-epimerase	0
seq.12647.52	Q9BYW2	SETD2	Histone-lysine N-methyltransferase SETD2	0
seq.12650.43	P08754	GNAI3	Guanine nucleotide-binding protein G(k) subunit alpha	0
seq.12651.21	Q15119	PDK2	[Pyruvate dehydrogenase (acetyl-transferring)] kinase isozyme 2, mitochondrial	0
seq.12652.37	O43865	AHCYL1	S-adenosylhomocysteine hydrolase-like protein 1	0
seq.12653.13	P78368	CSNK1G2	Casein kinase I isoform gamma-2	0
seq.12655.30	Q9H115	NAPB	Beta-soluble NSF attachment protein	0
seq.12656.1	Q07866	KLC1	Kinesin light chain 1	0
seq.12657.2	Q13630	TSTA3	GDP-L-fucose synthase	0
seq.12658.72	Q9H999	PANK3	Pantothenate kinase 3	0
seq.12659.13	Q9NTK5	OLA1	Obg-like ATPase 1	0
seq.12662.82	Q13011	ECH1	Delta(3,5)-Delta(2,4)-dienoyl-CoA isomerase, mitochondrial	0
seq.12664.19	Q12923	PTPN13	Tyrosine-protein phosphatase non-receptor type 13	0
seq.12665.16	Q12905	ILF2	Interleukin enhancer-binding factor 2	0
seq.12667.2	Q9Y2T3	GDA	Guanine deaminase	0
seq.12668.7	O75351	VPS4B	Vacuolar protein sorting-associated protein 4B	0
seq.12669.30	Q76N89	HECW1	E3 ubiquitin-protein ligase HECW1	0
seq.12670.15	O60671	RAD1	Cell cycle checkpoint protein RAD1	0
seq.12671.35	O43704	SULT1B1	Sulfotransferase family cytosolic 1B member 1	0
seq.12675.14	P14868	DARS	Aspartate--tRNA ligase, cytoplasmic	0
seq.12677.164	Q13045	FLII	Protein flightless-1 homolog	0
seq.12678.66	P09012	SNRPA	U1 small nuclear ribonucleoprotein A	0
seq.12681.63	Q9UK80	USP21	Ubiquitin carboxyl-terminal hydrolase 21	0
seq.12682.5	Q6YP21	CCBL2	Kynurenine--oxoglutarate transaminase 3	0
seq.12683.156	Q9BPU6	DPYSL5	Dihydropyrimidinase-related protein 5	0
seq.12684.5	Q9Y6U3	SCIN	Adseverin	0
seq.12685.57	Q9NSB8	HOMER2	Homer protein homolog 2	0
seq.12686.15	P25325	MPST	3-mercaptopyruvate sulfurtransferase	0
seq.12687.2	Q16698	DECR1	2,4-dienoyl-CoA reductase, mitochondrial	0
seq.12688.115	Q9UK32	RPS6KA6	Ribosomal protein S6 kinase alpha-6	0
seq.12689.56	O15143	ARPC1B	Actin-related protein 2/3 complex subunit 1B	0
seq.12690.33	Q9P0V9	2023-09-10	Septin-10	0
seq.12691.44	P34897	SHMT2	Serine hydroxymethyltransferase, mitochondrial	0
seq.12692.56	Q8TEK3	DOT1L	Histone-lysine N-methyltransferase, H3 lysine-79 specific	0
seq.12693.2	O75368	SH3BGRL	SH3 domain-binding glutamic acid-rich-like protein	0
seq.12694.28	Q9UNQ2	DIMT1	Probable dimethyladenosine transferase	0
seq.12695.62	Q53G59	KLHL12	Kelch-like protein 12	0
seq.12696.166	O60678	PRMT3	Protein arginine N-methyltransferase 3	0
seq.12697.30	P48426	PIP4K2A	Phosphatidylinositol 5-phosphate 4-kinase type-2 alpha	0
seq.12698.72	O00629	KPNA4	Importin subunit alpha-3	0
seq.12699.28	P50990	CCT8	T-complex protein 1 subunit theta	0
seq.12700.9	P53396	ACLY	ATP-citrate synthase	0
seq.12701.1	O60739	EIF1B	Eukaryotic translation initiation factor 1b	0
seq.12703.6	Q8TDX7	NEK7	Serine/threonine-protein kinase Nek7	0
seq.12704.26	Q8N5H7	SH2D3C	SH2 domain-containing protein 3C	0
seq.12705.9	Q15751	HERC1	Probable E3 ubiquitin-protein ligase HERC1	0
seq.12706.2	Q5VT25	CDC42BPA	Serine/threonine-protein kinase MRCK alpha	0
seq.12707.26	Q14195	DPYSL3	Dihydropyrimidinase-related protein 3	0
seq.12708.91	Q969R5	L3MBTL2	Lethal(3)malignant brain tumor-like protein 2	0
seq.12709.63	Q92522	H1FX	Histone H1x	0
seq.12711.19	P48165	GJA8	Gap junction alpha-8 protein	0
seq.12712.9	Q9NP66	HMG20A	High mobility group protein 20A	0
seq.12713.365	P49795	RGS19	Regulator of G-protein signaling 19	0
seq.12714.38	O75843	AP1G2	AP-1 complex subunit gamma-like 2	0
seq.12716.3	Q9Y473	ZNF175	Zinc finger protein 175	0
seq.12717.65	O15405	TOX3	TOX high mobility group box family member 3	0
seq.12718.43	Q9Y237	PIN4	Peptidyl-prolyl cis-trans isomerase NIMA-interacting 4	0
seq.12720.71	Q9NRR5	UBQLN4	Ubiquilin-4	0
seq.12721.4	Q86VP1	TAX1BP1	Tax1-binding protein 1	0
seq.12724.81	Q14011	CIRBP	Cold-inducible RNA-binding protein	0
seq.12726.3	O00287	RFXAP	Regulatory factor X-associated protein	0
seq.12727.7	Q9P2B2	PTGFRN	Prostaglandin F2 receptor negative regulator	0
seq.12729.12	Q9BT73	PSMG3	Proteasome assembly chaperone 3	0
seq.12730.3	O14777	NDC80	Kinetochore protein NDC80 homolog	0
seq.12731.12	Q6IQ23	PLEKHA7	Pleckstrin homology domain-containing family A member 7	0
seq.12734.112	Q14807	KIF22	Kinesin-like protein KIF22	0
seq.12735.39	O75534	CSDE1	Cold shock domain-containing protein E1	0
seq.12737.12	Q14651	PLS1	Plastin-1	0
seq.12738.43	Q9Y2I1	NISCH	Nischarin	0
seq.12740.55	Q99581	FEV	Protein FEV	0
seq.12742.160	A6NDV4	TMEM8B	Transmembrane protein 8B	0
seq.12743.18	Q9UL15	BAG5	BAG family molecular chaperone regulator 5	0
seq.12746.4	Q9UIA0	CYTH4	Cytohesin-4	0
seq.12747.89	P98179	RBM3	RNA-binding protein 3	0
seq.12748.6	Q58F21	BRDT	Bromodomain testis-specific protein	0
seq.12750.9	P05107	ITGB2	Integrin beta-2	0
seq.12751.26	Q9UKY1	ZHX1	Zinc fingers and homeoboxes protein 1	0
seq.12753.6	Q92870	APBB2	Amyloid-beta A4 precursor protein-binding family B member 2	0
seq.12754.14	Q9Y534	CSDC2	Cold shock domain-containing protein C2	0
seq.12756.3	Q9BYV9	BACH2	Transcription regulator protein BACH2	0
seq.12759.47	Q12906	ILF3	Interleukin enhancer-binding factor 3	0
seq.12760.34	Q6NX45	ZNF774	Zinc finger protein 774	0
seq.12761.12	Q92870	APBB2	Amyloid-beta A4 precursor protein-binding family B member 2	0
seq.12763.69	Q9HCZ1	ZNF334	Zinc finger protein 334	0
seq.12764.3	Q92556	ELMO1	Engulfment and cell motility protein 1	0
seq.12766.33	Q7Z601	GPR142	Probable G-protein coupled receptor 142	0
seq.12768.3	Q86XI6	PPP1R3B	Protein phosphatase 1 regulatory subunit 3B	0
seq.12771.19	Q9UJW8	ZNF180	Zinc finger protein 180	0
seq.12772.8	P52948	NUP98	Nuclear pore complex protein Nup98-Nup96	0
seq.12774.12	O60741	HCN1	Potassium/sodium hyperpolarization-activated cyclic nucleotide-gated channel 1	0
seq.12775.6	O15347	HMGB3	High mobility group protein B3	0
seq.12777.11	Q15637	SF1	Splicing factor 1	0
seq.12779.30	Q9UKN5	PRDM4	PR domain zinc finger protein 4	0
seq.12783.29	P52272	HNRNPM	Heterogeneous nuclear ribonucleoprotein M	0
seq.12784.10	O95704	APBB3	Amyloid-beta A4 precursor protein-binding family B member 3	0
seq.12786.61	Q9NPB8	GPCPD1	Glycerophosphocholine phosphodiesterase GPCPD1	0
seq.12787.47	P52741	ZNF134	Zinc finger protein 134	0
seq.12788.6	Q96ES7	CCDC101	SAGA-associated factor 29	0
seq.12790.10	Q96ER9	CCDC51	Coiled-coil domain-containing protein 51	0
seq.12793.4	Q96J94	PIWIL1	Piwi-like protein 1	0
seq.12794.6	Q96MN2	NLRP4	NACHT, LRR and PYD domains-containing protein 4	0
seq.12795.2	Q969W8	ZNF566	Zinc finger protein 566	0
seq.12796.44	O95989	NUDT3	Diphosphoinositol polyphosphate phosphohydrolase 1	0
seq.12798.46	Q2Y0W8	SLC4A8	Electroneutral sodium bicarbonate exchanger 1	0
seq.12799.65	Q9NZQ0	DNAJC27	DnaJ homolog subfamily C member 27	0
seq.12801.33	P14316	IRF2	Interferon regulatory factor 2	0
seq.12803.9	Q86UD4	ZNF329	Zinc finger protein 329	0
seq.12804.5	Q9UKD1	GMEB2	Glucocorticoid modulatory element-binding protein 2	0
seq.12807.89	Q7Z6I6	ARHGAP30	Rho GTPase-activating protein 30	0
seq.12808.103	Q9Y2V2	CARHSP1	Calcium-regulated heat-stable protein 1	0
seq.12811.55	Q09FC8	ZNF415	Zinc finger protein 415	0
seq.12812.25	P14621	ACYP2	Acylphosphatase-2	0
seq.12813.18	Q8NDI1	EHBP1	EH domain-binding protein 1	0
seq.12814.17	Q96LT9	RNPC3	RNA-binding region-containing protein 3	0
seq.12815.9	P41252	IARS	Isoleucine--tRNA ligase, cytoplasmic	0
seq.12817.1	P55040	GEM	GTP-binding protein GEM	0
seq.12818.159	Q15849	SLC14A2	Urea transporter 2	0
seq.12821.6	Q86W26	NLRP10	NACHT, LRR and PYD domains-containing protein 10	0
seq.12822.34	O00213	APBB1	Amyloid-beta A4 precursor protein-binding family B member 1	0
seq.12825.18	Q9UKG1	APPL1	DCC-interacting protein 13-alpha	0
seq.12826.5	Q92911	SLC5A5	Sodium/iodide cotransporter	0
seq.12827.37	P49796	RGS3	Regulator of G-protein signaling 3	0
seq.12830.4	O00422	SAP18	Histone deacetylase complex subunit SAP18	0
seq.12831.21	Q96BS2	TESC	Calcineurin B homologous protein 3	0
seq.12832.10	Q9UBL3	ASH2L	Set1/Ash2 histone methyltransferase complex subunit ASH2	0
seq.12834.3	Q9H3M0	KCNF1	Potassium voltage-gated channel subfamily F member 1	0
seq.12835.101	Q8WXC3	PYDC1	Pyrin domain-containing protein 1	0
seq.12838.28	Q9H1R2	DUSP15	Dual specificity protein phosphatase 15	0
seq.12842.43	O60499	STX10	Syntaxin-10	0
seq.12843.6	Q86VK4	ZNF410	Zinc finger protein 410	0
seq.12844.10	O95429	BAG4	BAG family molecular chaperone regulator 4	0
seq.12845.18	Q15036	SNX17	Sorting nexin-17	0
seq.12846.3	Q9UKA1	FBXL5	F-box/LRR-repeat protein 5	0
seq.12847.27	O60942	RNGTT	mRNA-capping enzyme	0
seq.12848.9	Q92974	ARHGEF2	Rho guanine nucleotide exchange factor 2	0
seq.12849.25	Q9P0R6	GSKIP	GSK3B-interacting protein	0
seq.12851.5	Q9NP87	POLM	DNA-directed DNA/RNA polymerase mu	0
seq.12853.112	Q9NZR1	TMOD2	Tropomodulin-2	0
seq.12854.3	Q99594	TEAD3	Transcriptional enhancer factor TEF-5	0
seq.12855.16	Q9NQ75	CASS4	Cas scaffolding protein family member 4	0
seq.12856.14	Q96Q45	TMEM237	Transmembrane protein 237	0
seq.12859.33	O75521	ECI2	Enoyl-CoA delta isomerase 2, mitochondrial	0
seq.12860.7	Q9UBL0	ARPP21	cAMP-regulated phosphoprotein 21	0
seq.12861.13	Q9NYL9	TMOD3	Tropomodulin-3	0
seq.12862.14	Q14511	NEDD9	Enhancer of filamentation 1	0
seq.12864.9	Q0D2K0	NIPAL4	Magnesium transporter NIPA4	0
seq.12867.40	P51808	DYNLT3	Dynein light chain Tctex-type 3	0
seq.12869.68	P26196	DDX6	Probable ATP-dependent RNA helicase DDX6	0
seq.12871.10	Q12792	TWF1	Twinfilin-1	0
seq.12872.35	Q16280	CNGA2	Cyclic nucleotide-gated olfactory channel	0
seq.12873.11	P16150	SPN	Leukosialin	0
seq.12875.28	Q8WUN7	UBTD2	Ubiquitin domain-containing protein 2	0
seq.12876.39	Q9Y4P9	SPEF1	Sperm flagellar protein 1	0
seq.12878.60	Q9BXB4	OSBPL11	Oxysterol-binding protein-related protein 11	0
seq.12879.5	P28749	RBL1	Retinoblastoma-like protein 1	0
seq.12880.1	Q7L0J3	SV2A	Synaptic vesicle glycoprotein 2A	0
seq.12881.17	O75452	RDH16	Retinol dehydrogenase 16	0
seq.12885.42	Q14995	NR1D2	Nuclear receptor subfamily 1 group D member 2	0
seq.12888.18	O75446	SAP30	Histone deacetylase complex subunit SAP30	0
seq.12891.1	Q8IY33	MICALL2	MICAL-like protein 2	0
seq.12892.10	Q8IYJ3	SYTL1	Synaptotagmin-like protein 1	0
seq.12893.159	Q16666	IFI16	Gamma-interferon-inducible protein 16	0
seq.12894.3	Q6ZW49	PAXIP1	PAX-interacting protein 1	0
seq.12895.28	Q9Y6T7	DGKB	Diacylglycerol kinase beta	0
seq.12904.180	O60494	CUBN	Cubilin	0
seq.12923.51	Q04695	KRT17	Keratin, type I cytoskeletal 17	0
seq.12925.105	Q9Y2T1	AXIN2	Axin-2	0
seq.12931.16	P08235	NR3C2	Mineralocorticoid receptor	0
seq.12933.17	Q8TC92	ENOX1	Ecto-NOX disulfide-thiol exchanger 1	0
seq.12934.1	Q9UII4	HERC5	E3 ISG15--protein ligase HERC5	0
seq.12936.38	P12271	RLBP1	Retinaldehyde-binding protein 1	0
seq.12939.1	O15160	POLR1C	DNA-directed RNA polymerases I and III subunit RPAC1	0
seq.12940.35	P43353	ALDH3B1	Aldehyde dehydrogenase family 3 member B1	0
seq.12954.71	Q07869	PPARA	Peroxisome proliferator-activated receptor alpha	0
seq.12956.40	Q96EK5	KIAA1279	KIF1-binding protein	0
seq.12957.62	P14927	UQCRB	Cytochrome b-c1 complex subunit 7	0
seq.12960.9	P35557	GCK	Glucokinase	0
seq.12963.1	Q5VW38	GPR107	Protein GPR107	0
seq.12968.2	Q16527	CSRP2	Cysteine and glycine-rich protein 2	0
seq.12970.35	Q9NUL3	STAU2	Double-stranded RNA-binding protein Staufen homolog 2	0
seq.12975.11	P35900	KRT20	Keratin, type I cytoskeletal 20	0
seq.12976.49	O60504	SORBS3	Vinexin	0
seq.12980.31	Q9NW64	RBM22	Pre-mRNA-splicing factor RBM22	0
seq.12986.12	Q9NUP9	LIN7C	Protein lin-7 homolog C	0
seq.12987.12	Q16629	SRSF7	Serine/arginine-rich splicing factor 7	0
seq.12990.39	Q99759	MAP3K3	Mitogen-activated protein kinase kinase kinase 3	0
seq.12991.49	Q8IWT3	CUL9	Cullin-9	0
seq.12993.21	Q8TAT6	NPLOC4	Nuclear protein localization protein 4 homolog	0
seq.13007.66	Q6JVE6	LCN10	Epididymal-specific lipocalin-10	0
seq.13011.20	P46783	RPS10	40S ribosomal protein S10	0
seq.13013.41	O60260	PARK2	E3 ubiquitin-protein ligase parkin	0
seq.13022.20	O14683	TP53I11	Tumor protein p53-inducible protein 11	0
seq.13025.4	Q8WU20	FRS2	Fibroblast growth factor receptor substrate 2	0
seq.13027.20	O95931	CBX7	Chromobox protein homolog 7	0
seq.13032.1	Q14457	BECN1	Beclin-1	0
seq.13039.1	Q12972	PPP1R8	Nuclear inhibitor of protein phosphatase 1	0
seq.13041.47	Q9BUZ4	TRAF4	TNF receptor-associated factor 4	0
seq.13042.7	Q16322	KCNA10	Potassium voltage-gated channel subfamily A member 10	0
seq.13044.5	Q99816	TSG101	Tumor susceptibility gene 101 protein	0
seq.13053.6	Q9UN76	SLC6A14	Sodium- and chloride-dependent neutral and basic amino acid transporter B(0+)	0
seq.13055.53	A5PKW4	PSD	PH and SEC7 domain-containing protein 1	0
seq.13056.18	Q9GZN6	SLC6A16	Orphan sodium- and chloride-dependent neurotransmitter transporter NTT5	0
seq.13059.33	Q969G6	RFK	Riboflavin kinase	0
seq.13066.42	Q6P2E9	EDC4	Enhancer of mRNA-decapping protein 4	0
seq.13067.5	Q13976	PRKG1	cGMP-dependent protein kinase 1	0
seq.13068.139	O14618	CCS	Copper chaperone for superoxide dismutase	0
seq.13073.14	P39687	ANP32A	Acidic leucine-rich nuclear phosphoprotein 32 family member A	0
seq.13076.4	P51114	FXR1	Fragile X mental retardation syndrome-related protein 1	0
seq.13078.3	P41208	CETN2	Centrin-2	0
seq.13082.9	Q9H3U1	UNC45A	Protein unc-45 homolog A	0
seq.13083.18	P26640	VARS	Valine--tRNA ligase	0
seq.13085.18	P43220	GLP1R	Glucagon-like peptide 1 receptor	0
seq.13088.397	P35070	BTC	Probetacellulin	0
seq.13089.6	Q16665	HIF1A	Hypoxia-inducible factor 1-alpha	0
seq.13090.17	P06703	S100A6	Protein S100-A6	0
seq.13094.75	Q9BXY4	RSPO3	R-spondin-3	0
seq.13095.51	P05451	REG1A	Lithostathine-1-alpha	0
seq.13097.11	Q92843	BCL2L2	Bcl-2-like protein 2	0
seq.13098.93	O43915	FIGF	Vascular endothelial growth factor D	0
seq.13101.60	Q9BQB4	SOST	Sclerostin	0
seq.13104.32	P98172	EFNB1	Ephrin-B1	0
seq.13107.9	O95274	LYPD3	Ly6/PLAUR domain-containing protein 3	0
seq.13109.82	Q7Z3B1	NEGR1	Neuronal growth regulator 1	0
seq.13111.79	P41182	BCL6	B-cell lymphoma 6 protein	0
seq.13112.179	Q12841	FSTL1	Follistatin-related protein 1	0
seq.13113.7	P10451	SPP1	Osteopontin	0
seq.13114.50	P51884	LUM	Lumican	0
seq.13116.25	Q8N6Q3	CD177	CD177 antigen	0
seq.13118.5	Q9H4F8	SMOC1	SPARC-related modular calcium-binding protein 1	0
seq.13122.19	O43155	FLRT2	Leucine-rich repeat transmembrane protein FLRT2	0
seq.13123.3	Q9NZU0	FLRT3	Leucine-rich repeat transmembrane protein FLRT3	0
seq.13124.20	Q6UXK2	ISLR2	Immunoglobulin superfamily containing leucine-rich repeat protein 2	0
seq.13125.45	P04004	VTN	Vitronectin	0
seq.13126.52	Q02487	DSC2	Desmocollin-2	0
seq.13129.40	P01130	LDLR	Low-density lipoprotein receptor	0
seq.13130.150	P52789	HK2	Hexokinase-2	0
seq.13132.14	Q13591	SEMA5A	Semaphorin-5A	0
seq.13133.73	Q8N2S1	LTBP4	Latent-transforming growth factor beta-binding protein 4	0
seq.13228.75	Q00987	MDM2	E3 ubiquitin-protein ligase Mdm2	0
seq.13229.20	O15151	MDM4	Protein Mdm4	0
seq.13231.90	P01861	IGHG4	Immunoglobulin heavy constant gamma 4	0
seq.13236.25	P56704	WNT3A	Protein Wnt-3a	0
seq.13242.134	Q9BYB0	SHANK3	SH3 and multiple ankyrin repeat domains protein 3	0
seq.13268.45	P41221	WNT5A	Protein Wnt-5a	0
seq.13374.4	Q30KQ7	DEFB113	Beta-defensin 113	0
seq.13377.3	Q8N8Q1	CYB561D1	Cytochrome b561 domain-containing protein 1	0
seq.13378.80	A6NC05	C5orf63	Glutaredoxin-like protein C5orf63	0
seq.13381.49	P15291	B4GALT1	Beta-1,4-galactosyltransferase 1	0
seq.13384.110	P07954	FH	Fumarate hydratase, mitochondrial	0
seq.13386.248	Q969K3	RNF34	E3 ubiquitin-protein ligase RNF34	0
seq.13387.55	Q9NZC4	EHF	ETS homologous factor	0
seq.13388.57	P29120	PCSK1	Neuroendocrine convertase 1	0
seq.13392.13	P05026	ATP1B1	Sodium/potassium-transporting ATPase subunit beta-1	0
seq.13393.46	Q9BUN8	DERL1	Derlin-1	0
seq.13397.88	O15263	DEFB4A	Beta-defensin 4A	0
seq.13399.33	Q8IUW5	RELL1	RELT-like protein 1	0
seq.13405.61	P20155	SPINK2	Serine protease inhibitor Kazal-type 2	0
seq.13411.21	Q9H4P4	RNF41	E3 ubiquitin-protein ligase NRDP1	0
seq.13412.5	Q9BQY6	WFDC6	WAP four-disulfide core domain protein 6	0
seq.13416.8	Q14C87	TMEM132D	Transmembrane protein 132D	0
seq.13421.17	Q9NRX6	TMEM167B	Protein kish-B	0
seq.13422.66	Q16206	ENOX2	Ecto-NOX disulfide-thiol exchanger 2	0
seq.13423.94	Q9BRX8	FAM213A	Peroxiredoxin-like 2A	0
seq.13427.66	Q9NR34	MAN1C1	Mannosyl-oligosaccharide 1,2-alpha-mannosidase IC	0
seq.13430.50	Q13336	SLC14A1	Urea transporter 1	0
seq.13434.172	Q9NVD7	PARVA	Alpha-parvin	0
seq.13435.31	Q6UXL0	IL20RB	Interleukin-20 receptor subunit beta	0
seq.13436.54	P56270	MAZ	Myc-associated zinc finger protein	0
seq.13438.115	Q9H2X0	CHRD	Chordin	0
seq.13439.6	P0C7M6	IQCF3	IQ domain-containing protein F3	0
seq.13441.30	Q155Q3	DIXDC1	Dixin	0
seq.13447.42	Q5BIV9	SPRN	Shadow of prion protein	0
seq.13449.25	Q15427	SF3B4	Splicing factor 3B subunit 4	0
seq.13450.49	P40818	USP8	Ubiquitin carboxyl-terminal hydrolase 8	0
seq.13451.2	Q9H6D8	FNDC4	Fibronectin type III domain-containing protein 4	0
seq.13452.113	P0DJ93	SMIM13	Small integral membrane protein 13	0
seq.13457.33	Q9UKW6	ELF5	ETS-related transcription factor Elf-5	0
seq.13459.30	Q9NXH8	TOR4A	Torsin-4A	0
seq.13460.4	O15335	CHAD	Chondroadherin	0
seq.13463.1	Q92626	PXDN	Peroxidasin homolog	0
seq.13464.8	Q8N912	NRAC	Nutritionally-regulated adipose and cardiac enriched protein homolog	0
seq.13465.5	P53805	RCAN1	Calcipressin-1	0
seq.13468.5	Q96JN8	NEURL4	Neuralized-like protein 4	0
seq.13470.43	Q03431	PTH1R	Parathyroid hormone/parathyroid hormone-related peptide receptor	0
seq.13472.35	Q9H0R4	HDHD2	Haloacid dehalogenase-like hydrolase domain-containing protein 2	0
seq.13473.55	P23677	ITPKA	Inositol-trisphosphate 3-kinase A	0
seq.13474.40	Q9Y2Q3	GSTK1	Glutathione S-transferase kappa 1	0
seq.13475.10	Q9Y2X8	UBE2D4	Ubiquitin-conjugating enzyme E2 D4	0
seq.13476.16	O60870	KIN	DNA/RNA-binding protein KIN17	0
seq.13477.65	Q15722	LTB4R	Leukotriene B4 receptor 1	0
seq.13479.8	A8MVW0	FAM171A2	Protein FAM171A2	0
seq.13481.24	Q15560	TCEA2	Transcription elongation factor A protein 2	0
seq.13482.14	A5YKK6	CNOT1	CCR4-NOT transcription complex subunit 1	0
seq.13484.69	P02452	COL1A1	Collagen alpha-1(I) chain	0
seq.13485.20	Q96K49	TMEM87B	Transmembrane protein 87B	0
seq.13488.3	P53367	ARFIP1	Arfaptin-1	0
seq.13490.1	Q9NZW5	MPP6	MAGUK p55 subfamily member 6	0
seq.13491.40	O43924	PDE6D	Retinal rod rhodopsin-sensitive cGMP 3',5'-cyclic phosphodiesterase subunit delta	0
seq.13492.44	P38646	HSPA9	Stress-70 protein, mitochondrial	0
seq.13493.5	Q9ULK0	GRID1	Glutamate receptor ionotropic, delta-1	0
seq.13496.19	Q01581	HMGCS1	Hydroxymethylglutaryl-CoA synthase, cytoplasmic	0
seq.13497.34	O75822	EIF3J	Eukaryotic translation initiation factor 3 subunit J	0
seq.13498.1	Q9UGB7	MIOX	Inositol oxygenase	0
seq.13499.30	P00451	F8	Coagulation factor VIII	0
seq.13501.10	Q8TBE7	SLC35G2	Solute carrier family 35 member G2	0
seq.13502.2	Q86WA9	SLC26A11	Sodium-independent sulfate anion transporter	0
seq.13503.19	O75915	ARL6IP5	PRA1 family protein 3	0
seq.13506.10	Q9NX74	DUS2	tRNA-dihydrouridine(20) synthase [NAD(P)+]-like	0
seq.13507.51	Q15628	TRADD	Tumor necrosis factor receptor type 1-associated DEATH domain protein	0
seq.13509.5	Q8TAC9	SCAMP5	Secretory carrier-associated membrane protein 5	0
seq.13510.7	Q93084	ATP2A3	Sarcoplasmic/endoplasmic reticulum calcium ATPase 3	0
seq.13511.29	Q01826	SATB1	DNA-binding protein SATB1	0
seq.13512.28	O43390	HNRNPR	Heterogeneous nuclear ribonucleoprotein R	0
seq.13513.174	Q9Y6X2	PIAS3	E3 SUMO-protein ligase PIAS3	0
seq.13514.121	Q15286	RAB35	Ras-related protein Rab-35	0
seq.13515.8	Q96P16	RPRD1A	Regulation of nuclear pre-mRNA domain-containing protein 1A	0
seq.13516.46	Q5J8M3	EMC4	ER membrane protein complex subunit 4	0
seq.13517.3	Q3KNS1	PTCHD3	Patched domain-containing protein 3	0
seq.13518.5	O43150	ASAP2	Arf-GAP with SH3 domain, ANK repeat and PH domain-containing protein 2	0
seq.13522.20	P62760	VSNL1	Visinin-like protein 1	0
seq.13524.25	Q96MM7	HS6ST2	Heparan-sulfate 6-O-sulfotransferase 2	0
seq.13525.17	Q8TDN1	KCNG4	Potassium voltage-gated channel subfamily G member 4	0
seq.13526.5	P05455	SSB	Lupus La protein	0
seq.13529.39	Q9ULW6	NAP1L2	Nucleosome assembly protein 1-like 2	0
seq.13530.5	Q9UKP6	UTS2R	Urotensin-2 receptor	0
seq.13532.25	Q8N9A8	CNEP1R1	Nuclear envelope phosphatase-regulatory subunit 1	0
seq.13534.20	P54296	MYOM2	Myomesin-2	0
seq.13535.2	Q9Y5P4	COL4A3BP	Collagen type IV alpha-3-binding protein	0
seq.13536.56	Q9UNA4	POLI	DNA polymerase iota	0
seq.13539.131	Q92952	KCNN1	Small conductance calcium-activated potassium channel protein 1	0
seq.13540.1	Q8NDV2	GPR26	G-protein coupled receptor 26	0
seq.13541.1	Q8N699	MYCT1	Myc target protein 1	0
seq.13544.9	Q92619	HMHA1	Rho GTPase-activating protein 45	0
seq.13545.97	Q8N9N8	EIF1AD	Probable RNA-binding protein EIF1AD	0
seq.13547.5	P34969	HTR7	5-hydroxytryptamine receptor 7	0
seq.13548.53	Q5VZY2	PPAPDC1A	Phospholipid phosphatase 4	0
seq.13552.7	Q9UH65	SWAP70	Switch-associated protein 70	0
seq.13553.4	Q8IWE4	DCUN1D3	DCN1-like protein 3	0
seq.13554.78	Q9BWE0	REPIN1	Replication initiator 1	0
seq.13556.28	P28223	HTR2A	5-hydroxytryptamine receptor 2A	0
seq.13561.5	P50406	HTR6	5-hydroxytryptamine receptor 6	0
seq.13563.259	Q8N6N7	ACBD7	Acyl-CoA-binding domain-containing protein 7	0
seq.13567.1	Q16555	DPYSL2	Dihydropyrimidinase-related protein 2	0
seq.13568.30	P55036	PSMD4	26S proteasome non-ATPase regulatory subunit 4	0
seq.13570.43	Q00341	HDLBP	Vigilin	0
seq.13572.43	O00231	PSMD11	26S proteasome non-ATPase regulatory subunit 11	0
seq.13573.5	O15145	ARPC3	Actin-related protein 2/3 complex subunit 3	0
seq.13574.50	Q92730	RND1	Rho-related GTP-binding protein Rho6	0
seq.13575.40	O14641	DVL2	Segment polarity protein dishevelled homolog DVL-2	0
seq.13577.25	P26368	U2AF2	Splicing factor U2AF 65 kDa subunit	0
seq.13578.98	O94929	ABLIM3	Actin-binding LIM protein 3	0
seq.13580.2	Q16222	UAP1	UDP-N-acetylhexosamine pyrophosphorylase	0
seq.13587.10	Q9H0H5	RACGAP1	Rac GTPase-activating protein 1	0
seq.13588.11	O76027	ANXA9	Annexin A9	0
seq.13589.10	O95704	APBB3	Amyloid-beta A4 precursor protein-binding family B member 3	0
seq.13590.1	Q9Y3B8	REXO2	Oligoribonuclease, mitochondrial	0
seq.13591.31	P49642	PRIM1	DNA primase small subunit	0
seq.13594.158	Q9UJY5	GGA1	ADP-ribosylation factor-binding protein GGA1	0
seq.13595.20	Q9BU02	THTPA	Thiamine-triphosphatase	0
seq.13596.3	O00194	RAB27B	Ras-related protein Rab-27B	0
seq.13597.20	Q13636	RAB31	Ras-related protein Rab-31	0
seq.13599.15	Q7Z6M1	RABEPK	Rab9 effector protein with kelch motifs	0
seq.13602.6	P55769	NHP2L1	NHP2-like protein 1	0
seq.13603.7	Q8TAC1	RFESD	Rieske domain-containing protein	0
seq.13604.27	O76050	NEURL1	E3 ubiquitin-protein ligase NEURL1	0
seq.13605.16	Q9UJ72	ANXA10	Annexin A10	0
seq.13609.11	P78347	GTF2I	General transcription factor II-I	0
seq.13610.9	P43363	MAGEA10	Melanoma-associated antigen 10	0
seq.13612.7	O60759	CYTIP	Cytohesin-interacting protein	0
seq.13613.23	Q9Y6K8	AK5	Adenylate kinase isoenzyme 5	0
seq.13614.6	Q92793	CREBBP	CREB-binding protein	0
seq.13615.60	O43639	NCK2	Cytoplasmic protein NCK2	0
seq.13618.15	Q9Y6D9	MAD1L1	Mitotic spindle assembly checkpoint protein MAD1	0
seq.13620.10	O43681	ASNA1	ATPase ASNA1	0
seq.13621.31	O94973	AP2A2	AP-2 complex subunit alpha-2	0
seq.13622.16	Q15172	PPP2R5A	Serine/threonine-protein phosphatase 2A 56 kDa regulatory subunit alpha isoform	0
seq.13623.4	O14686	MLL2	Histone-lysine N-methyltransferase 2D	0
seq.13624.17	O95544	NADK	NAD kinase	0
seq.13625.19	P05455	SSB	Lupus La protein	0
seq.13628.58	Q14449	GRB14	Growth factor receptor-bound protein 14	0
seq.13629.25	Q9Y4P1	ATG4B	Cysteine protease ATG4B	0
seq.13631.1	Q15291	RBBP5	Retinoblastoma-binding protein 5	0
seq.13632.10	Q15942	ZYX	Zyxin	0
seq.13634.209	O00625	PIR	Pirin	0
seq.13636.20	P55209	NAP1L1	Nucleosome assembly protein 1-like 1	0
seq.13639.101	O60763	USO1	General vesicular transport factor p115	0
seq.13642.90	O14879	IFIT3	Interferon-induced protein with tetratricopeptide repeats 3	0
seq.13644.30	O14964	HGS	Hepatocyte growth factor-regulated tyrosine kinase substrate	0
seq.13645.14	Q92620	DHX38	Pre-mRNA-splicing factor ATP-dependent RNA helicase PRP16	0
seq.13650.11	Q9NZI2	KCNIP1	Kv channel-interacting protein 1	0
seq.13651.54	Q96JP5	ZFP91	E3 ubiquitin-protein ligase ZFP91	0
seq.13652.2	O75674	TOM1L1	TOM1-like protein 1	0
seq.13653.335	Q9BQ69	MACROD1	ADP-ribose glycohydrolase MACROD1	0
seq.13654.1	O75116	ROCK2	Rho-associated protein kinase 2	0
seq.13655.34	P19338	NCL	Nucleolin	0
seq.13657.2	Q96T60	PNKP	Bifunctional polynucleotide phosphatase/kinase	0
seq.13658.31	Q9NRA1	PDGFC	Platelet-derived growth factor C	0
seq.13659.36	Q9HD20	ATP13A1	Manganese-transporting ATPase 13A1	0
seq.13665.35	Q06190	PPP2R3A	Serine/threonine-protein phosphatase 2A regulatory subunit B'' subunit alpha	0
seq.13666.222	Q9NS85	CA10	Carbonic anhydrase-related protein 10	0
seq.13669.6	P22607	FGFR3	Fibroblast growth factor receptor 3	0
seq.13671.40	P08246	ELANE	Neutrophil elastase	0
seq.13672.3	P17066	HSPA6	Heat shock 70 kDa protein 6	0
seq.13673.21	Q99832	CCT7	T-complex protein 1 subunit eta	0
seq.13676.46	P09529	INHBB	Inhibin beta B chain	0
seq.13680.3	Q15742	NAB2	NGFI-A-binding protein 2	0
seq.13681.173	P19784	CSNK2A2	Casein kinase II subunit alpha'	0
seq.13682.47	P07333	CSF1R	Macrophage colony-stimulating factor 1 receptor	0
seq.13683.18	P51801	CLCNKB	Chloride channel protein ClC-Kb	0
seq.13686.2	Q01344	IL5RA	Interleukin-5 receptor subunit alpha	0
seq.13688.2	Q8WWF8	CAPSL	Calcyphosin-like protein	0
seq.13689.2	P11926	ODC1	Ornithine decarboxylase	0
seq.13691.10	Q8N695	SLC5A8	Sodium-coupled monocarboxylate transporter 1	0
seq.13692.154	O95388	WISP1	WNT1-inducible-signaling pathway protein 1	0
seq.13694.24	Q9HC73	CRLF2	Cytokine receptor-like factor 2	0
seq.13697.51	P21695	GPD1	Glycerol-3-phosphate dehydrogenase [NAD(+)], cytoplasmic	0
seq.13698.28	Q8IZA0	KIAA0319L	Dyslexia-associated protein KIAA0319-like protein	0
seq.13700.10	P07355	ANXA2	Annexin A2	0
seq.13704.5	P54868	HMGCS2	Hydroxymethylglutaryl-CoA synthase, mitochondrial	0
seq.13711.10	Q00610	CLTC	Clathrin heavy chain 1	0
seq.13713.164	Q96IW7	SEC22A	Vesicle-trafficking protein SEC22a	0
seq.13717.15	Q15485	FCN2	Ficolin-2	0
seq.13719.19	O96013	PAK4	Serine/threonine-protein kinase PAK 4	0
seq.13720.95	P24158	PRTN3	Myeloblastin	0
seq.13724.27	O95750	FGF19	Fibroblast growth factor 19	0
seq.13726.4	P33681	CD80	T-lymphocyte activation antigen CD80	0
seq.13727.44	O43791	SPOP	Speckle-type POZ protein	0
seq.13728.19	P30040	ERP29	Endoplasmic reticulum resident protein 29	0
seq.13729.26	Q8TD22	SFXN5	Sideroflexin-5	0
seq.13733.5	P29460	IL12B	Interleukin-12 subunit beta	0
seq.13735.1	P47736	RAP1GAP	Rap1 GTPase-activating protein 1	0
seq.13738.8	P08476	INHBA	Inhibin beta A chain	0
seq.13740.51	Q92765	FRZB	Secreted frizzled-related protein 3	0
seq.13743.56	Q13620	CUL4B	Cullin-4B	0
seq.13744.37	P26951	IL3RA	Interleukin-3 receptor subunit alpha	0
seq.13745.10	Q13563	PKD2	Polycystin-2	0
seq.13748.4	P80075	CCL8	C-C motif chemokine 8	0
seq.13926.1	Q9H9A7	RMI1	RecQ-mediated genome instability protein 1	0
seq.13929.27	Q9UKG9	CROT	Peroxisomal carnitine O-octanoyltransferase	0
seq.13930.3	Q9HC16	APOBEC3G	DNA dC->dU-editing enzyme APOBEC-3G	0
seq.13931.22	O00233	PSMD9	26S proteasome non-ATPase regulatory subunit 9	0
seq.13932.45	Q14155	ARHGEF7	Rho guanine nucleotide exchange factor 7	0
seq.13933.276	Q13506	NAB1	NGFI-A-binding protein 1	0
seq.13934.3	O15068	MCF2L	Guanine nucleotide exchange factor DBS	0
seq.13937.75	Q86VP6	CAND1	Cullin-associated NEDD8-dissociated protein 1	0
seq.13940.19	Q16666	IFI16	Gamma-interferon-inducible protein 16	0
seq.13941.82	O95363	FARS2	Phenylalanine--tRNA ligase, mitochondrial	0
seq.13942.140	Q96BD6	SPSB1	SPRY domain-containing SOCS box protein 1	0
seq.13943.38	Q9C005	DPY30	Protein dpy-30 homolog	0
seq.13944.3	P0DMM9	SULT1A3	Sulfotransferase 1A3	0
seq.13946.8	Q9BUQ8	DDX23	Probable ATP-dependent RNA helicase DDX23	0
seq.13947.371	Q9BQG2	NUDT12	Peroxisomal NADH pyrophosphatase NUDT12	0
seq.13948.50	O75899	GABBR2	Gamma-aminobutyric acid type B receptor subunit 2	0
seq.13950.9	Q9Y5P4	COL4A3BP	Collagen type IV alpha-3-binding protein	0
seq.13954.9	Q96EK6	GNPNAT1	Glucosamine 6-phosphate N-acetyltransferase	0
seq.13955.33	P53355	DAPK1	Death-associated protein kinase 1	0
seq.13958.5	Q8TBY0	RBM46	Probable RNA-binding protein 46	0
seq.13959.7	P28838	LAP3	Cytosol aminopeptidase	0
seq.13960.15	Q96P47	AGAP3	Arf-GAP with GTPase, ANK repeat and PH domain-containing protein 3	0
seq.13961.18	Q9Y496	KIF3A	Kinesin-like protein KIF3A	0
seq.13963.7	Q9H0E2	TOLLIP	Toll-interacting protein	0
seq.13966.30	Q5VTT5	MYOM3	Myomesin-3	0
seq.13967.14	Q16881	TXNRD1	Thioredoxin reductase 1, cytoplasmic	0
seq.13969.24	O60684	KPNA6	Importin subunit alpha-7	0
seq.13972.4	Q9BPX1	HSD17B14	17-beta-hydroxysteroid dehydrogenase 14	0
seq.13973.62	Q8NG68	TTL	Tubulin--tyrosine ligase	0
seq.13975.56	Q13136	PPFIA1	Liprin-alpha-1	0
seq.13976.9	Q92888	ARHGEF1	Rho guanine nucleotide exchange factor 1	0
seq.13977.28	Q99728	BARD1	BRCA1-associated RING domain protein 1	0
seq.13978.122	O15119	TBX3	T-box transcription factor TBX3	0
seq.13979.3	Q8TE54	SLC26A7	Anion exchange transporter	0
seq.13982.33	Q9NS28	RGS18	Regulator of G-protein signaling 18	0
seq.13983.27	Q08257	CRYZ	Quinone oxidoreductase	0
seq.13984.23	Q9UHL0	DDX25	ATP-dependent RNA helicase DDX25	0
seq.13985.12	Q9HAU4	SMURF2	E3 ubiquitin-protein ligase SMURF2	0
seq.13986.6	O43813	LANCL1	Glutathione S-transferase LANCL1	0
seq.13988.67	Q9HBL8	NMRAL1	NmrA-like family domain-containing protein 1	0
seq.13992.12	P46459	NSF	Vesicle-fusing ATPase	0
seq.13993.20	Q9H4G0	EPB41L1	Band 4.1-like protein 1	0
seq.13994.1	P22087	FBL	rRNA 2'-O-methyltransferase fibrillarin	0
seq.13996.16	Q96CD2	PPCDC	Phosphopantothenoylcysteine decarboxylase	0
seq.13998.26	Q8N142	ADSSL1	Adenylosuccinate synthetase isozyme 1	0
seq.14002.18	Q9BZ29	DOCK9	Dedicator of cytokinesis protein 9	0
seq.14005.2	Q9P2D1	CHD7	Chromodomain-helicase-DNA-binding protein 7	0
seq.14007.22	O43252	PAPSS1	Bifunctional 3'-phosphoadenosine 5'-phosphosulfate synthase 1	0
seq.14008.22	Q9NPI6	DCP1A	mRNA-decapping enzyme 1A	0
seq.14011.17	P31949	S100A11	Protein S100-A11	0
seq.14012.17	Q96C10	DHX58	Probable ATP-dependent RNA helicase DHX58	0
seq.14013.11	Q92844	TANK	TRAF family member-associated NF-kappa-B activator	0
seq.14021.81	Q9NPJ6	MED4	Mediator of RNA polymerase II transcription subunit 4	0
seq.14024.196	Q92838	EDA	Ectodysplasin-A	0
seq.14025.18	Q07011	TNFRSF9	Tumor necrosis factor receptor superfamily member 9	0
seq.14026.24	Q96PD4	IL17F	Interleukin-17F	0
seq.14028.22	O00443	PIK3C2A	Phosphatidylinositol 4-phosphate 3-kinase C2 domain-containing subunit alpha	0
seq.14029.42	P61201	COPS2	COP9 signalosome complex subunit 2	0
seq.14034.22	P09758	TACSTD2	Tumor-associated calcium signal transducer 2	0
seq.14035.13	Q13009	TIAM1	T-lymphoma invasion and metastasis-inducing protein 1	0
seq.14036.116	O75970	MPDZ	Multiple PDZ domain protein	0
seq.14039.33	Q9Y337	KLK5	Kallikrein-5	0
seq.14043.12	Q15075	EEA1	Early endosome antigen 1	0
seq.14045.12	Q15596	NCOA2	Nuclear receptor coactivator 2	0
seq.14047.78	P23560	BDNF	Brain-derived neurotrophic factor	0
seq.14048.7	Q9NPH3	IL1RAP	Interleukin-1 receptor accessory protein	0
seq.14051.54	Q99958	FOXC2	Forkhead box protein C2	0
seq.14052.26	Q9UPW8	UNC13A	Protein unc-13 homolog A	0
seq.14054.17	Q13261	IL15RA	Interleukin-15 receptor subunit alpha	0
seq.14056.4	P01215	CGA	Glycoprotein hormones alpha chain	0
seq.14060.67	Q15080	NCF4	Neutrophil cytosol factor 4	0
seq.14061.48	O14788	TNFSF11	Tumor necrosis factor ligand superfamily member 11	0
seq.14063.17	P13725	OSM	Oncostatin-M	0
seq.14065.11	P06127	CD5	T-cell surface glycoprotein CD5	0
seq.14067.6	Q99959	PKP2	Plakophilin-2	0
seq.14069.61	P22748	CA4	Carbonic anhydrase 4	0
seq.14070.56	Q15811	ITSN1	Intersectin-1	0
seq.14074.2	P98077	SHC2	SHC-transforming protein 2	0
seq.14079.14	Q13478	IL18R1	Interleukin-18 receptor 1	0
seq.14082.56	Q9Y4G6	TLN2	Talin-2	0
seq.14083.25	P49903	SEPHS1	Selenide, water dikinase 1	0
seq.14088.38	P24592	IGFBP6	Insulin-like growth factor-binding protein 6	0
seq.14090.23	Q9H4E7	DEF6	Differentially expressed in FDCP 6 homolog	0
seq.14091.42	O75828	CBR3	Carbonyl reductase [NADPH] 3	0
seq.14093.10	P49771	FLT3LG	Fms-related tyrosine kinase 3 ligand	0
seq.14094.29	Q99075	HBEGF	Proheparin-binding EGF-like growth factor	0
seq.14095.1	P26718	KLRK1	NKG2-D type II integral membrane protein	0
seq.14098.28	P49589	CARS	Cysteine--tRNA ligase, cytoplasmic	0
seq.14099.20	P25789	PSMA4	Proteasome subunit alpha type-4	0
seq.14100.63	P02747	C1QC	Complement C1q subcomponent subunit C	0
seq.14101.2	P26992	CNTFR	Ciliary neurotrophic factor receptor subunit alpha	0
seq.14106.46	P52306	RAP1GDS1	Rap1 GTPase-GDP dissociation stimulator 1	0
seq.14107.1	P49914	MTHFS	5-formyltetrahydrofolate cyclo-ligase	0
seq.14111.15	P35442	THBS2	Thrombospondin-2	0
seq.14112.40	Q969Z4	RELT	Tumor necrosis factor receptor superfamily member 19L	0
seq.14114.18	Q8IYJ0	PIANP	PILR alpha-associated neural protein	0
seq.14115.34	P35318	ADM	ADM	0
seq.14116.129	P26447	S100A4	Protein S100-A4	0
seq.14120.2	Q68DV7	RNF43	E3 ubiquitin-protein ligase RNF43	0
seq.14121.24	Q9UBN6	TNFRSF10D	Tumor necrosis factor receptor superfamily member 10D	0
seq.14122.132	Q9ULT6	ZNRF3	E3 ubiquitin-protein ligase ZNRF3	0
seq.14123.34	Q9H7M9	C10orf54	V-type immunoglobulin domain-containing suppressor of T-cell activation	0
seq.14124.6	O43921	EFNA2	Ephrin-A2	0
seq.14127.240	P01574	IFNB1	Interferon beta	0
seq.14128.121	P01566	IFNA10	Interferon alpha-10	0
seq.14129.1	P01567	IFNA7	Interferon alpha-7	0
seq.14131.37	P52799	EFNB2	Ephrin-B2	0
seq.14132.21	Q9UM44	HHLA2	HERV-H LTR-associating protein 2	0
seq.14133.93	P27930	IL1R2	Interleukin-1 receptor type 2	0
seq.14134.49	Q86SJ2	AMIGO2	Amphoterin-induced protein 2	0
seq.14135.3	Q9HBX9	RXFP1	Relaxin receptor 1	0
seq.14136.234	Q9NPY3	CD93	Complement component C1q receptor	0
seq.14139.16	Q8WWG1	NRG4	Pro-neuregulin-4, membrane-bound isoform	0
seq.14143.8	Q16778	HIST2H2BE	Histone H2B type 2-E	0
seq.14144.3	Q7L7L0	HIST3H2A	Histone H2A type 3	0
seq.14146.92	P68431	HIST1H3A	Histone H3.1	0
seq.14150.7	Q9UHA7	IL36A	Interleukin-36 alpha	0
seq.14151.4	P05161	ISG15	Ubiquitin-like protein ISG15	0
seq.14153.8	P52797	EFNA3	Ephrin-A3	0
seq.14156.33	P31946	YWHAB	14-3-3 protein beta/alpha	0
seq.14157.21	P62258	YWHAE	14-3-3 protein epsilon	0
seq.14158.17	P08758	ANXA5	Annexin A5	0
seq.14175.78	Q9UJQ7	SCP2D1	SCP2 sterol-binding domain-containing protein 1	0
seq.14178.18	Q16667	CDKN3	Cyclin-dependent kinase inhibitor 3	0
seq.14186.13	Q8WZ73	RFFL	E3 ubiquitin-protein ligase rififylin	0
seq.14192.31	Q8N4E4	PDCL2	Phosducin-like protein 2	0
seq.14197.2	O75626	PRDM1	PR domain zinc finger protein 1	0
seq.14203.3	P20073	ANXA7	Annexin A7	0
seq.14204.55	Q9P0K8	FOXJ2	Forkhead box protein J2	0
seq.14205.6	Q96MH2	HEXIM2	Protein HEXIM2	0
seq.14206.28	O00213	APBB1	Amyloid-beta A4 precursor protein-binding family B member 1	0
seq.14208.3	Q96R05	RBP7	Retinoid-binding protein 7	0
seq.14216.35	Q7L014	DDX46	Probable ATP-dependent RNA helicase DDX46	0
seq.14226.120	Q9H2M3	BHMT2	S-methylmethionine--homocysteine S-methyltransferase BHMT2	0
seq.14227.21	P14649	MYL6B	Myosin light chain 6B	0
seq.14229.5	O95396	MOCS3	Adenylyltransferase and sulfurtransferase MOCS3	0
seq.14245.195	Q9UNH6	SNX7	Sorting nexin-7	0
seq.14246.50	O60496	DOK2	Docking protein 2	0
seq.14249.68	Q9UJV3	MID2	Probable E3 ubiquitin-protein ligase MID2	0
seq.14250.115	Q13867	BLMH	Bleomycin hydrolase	0
seq.14254.27	P29074	PTPN4	Tyrosine-protein phosphatase non-receptor type 4	0
seq.14260.112	Q7Z628	NET1	Neuroepithelial cell-transforming gene 1 protein	0
seq.14268.4	Q9BYN0	SRXN1	Sulfiredoxin-1	0
seq.14271.23	Q9NRW1	RAB6B	Ras-related protein Rab-6B	0
seq.14273.19	P48147	PREP	Prolyl endopeptidase	0
seq.14283.12	P61106	RAB14	Ras-related protein Rab-14	0
seq.14286.2	O95644	NFATC1	Nuclear factor of activated T-cells, cytoplasmic 1	0
seq.14287.6	P51148	RAB5C	Ras-related protein Rab-5C	0
seq.14291.53	Q99490	AGAP2	Arf-GAP with GTPase, ANK repeat and PH domain-containing protein 2	0
seq.14309.8	P31943	HNRNPH1	Heterogeneous nuclear ribonucleoprotein H	0
seq.14314.6	Q13356	PPIL2	RING-type E3 ubiquitin-protein ligase PPIL2	0
seq.14318.1	Q9UBQ0	VPS29	Vacuolar protein sorting-associated protein 29	0
seq.14324.52	Q9UQE7	SMC3	Structural maintenance of chromosomes protein 3	0
seq.14326.4	P51965	UBE2E1	Ubiquitin-conjugating enzyme E2 E1	0
seq.14329.4	Q9BTC0	DIDO1	Death-inducer obliterator 1	0
seq.14331.262	P63172	DYNLT1	Dynein light chain Tctex-type 1	0
seq.14332.3	P11233	RALA	Ras-related protein Ral-A	0
seq.14334.3	P35243	RCVRN	Recoverin	0
seq.14337.1	O43617	TRAPPC3	Trafficking protein particle complex subunit 3	0
seq.14341.8	Q0P6D2	FAM69C	Divergent protein kinase domain 1C	0
seq.14583.49	O14793	MSTN	Growth/differentiation factor 8	0
seq.14587.16	O95390	GDF11	Growth/differentiation factor 11	0
seq.14597.5	Q9H3T2	SEMA6C	Semaphorin-6C	0
seq.14599.18	Q9NY15	STAB1	Stabilin-1	0
seq.14614.41	Q5T1S8	NCMAP	Noncompact myelin-associated protein	0
seq.14615.46	Q9BYR9	KRTAP2-4	Keratin-associated protein 2-4	0
seq.14616.16	Q96SR6	ZNF382	Zinc finger protein 382	0
seq.14618.26	Q96AW1	VOPP1	Vesicular, overexpressed in cancer, prosurvival protein 1	0
seq.14619.8	Q8TF50	ZNF526	Zinc finger protein 526	0
seq.14623.26	P55854	SUMO3	Small ubiquitin-related modifier 3	0
seq.14624.51	P49711	CTCF	Transcriptional repressor CTCF	0
seq.14628.72	Q9UK99	FBXO3	F-box only protein 3	0
seq.14631.22	Q9BY84	DUSP16	Dual specificity protein phosphatase 16	0
seq.14633.26	Q8NFB2	TMEM185A	Transmembrane protein 185A	0
seq.14634.13	P22888	LHCGR	Lutropin-choriogonadotropic hormone receptor	0
seq.14636.25	P52758	HRSP12	2-iminobutanoate/2-iminopropanoate deaminase	0
seq.14645.253	O15217	GSTA4	Glutathione S-transferase A4	0
seq.14655.1	Q9NVM6	DNAJC17	DnaJ homolog subfamily C member 17	0
seq.14662.6	P28698	MZF1	Myeloid zinc finger 1	0
seq.14663.44	O76064	RNF8	E3 ubiquitin-protein ligase RNF8	0
seq.14670.1	P12757	SKIL	Ski-like protein	0
seq.14674.63	Q9UKS6	PACSIN3	Protein kinase C and casein kinase substrate in neurons protein 3	0
seq.14675.20	P23588	EIF4B	Eukaryotic translation initiation factor 4B	0
seq.14684.17	P17655	CAPN2	Calpain-2 catalytic subunit	0
seq.14685.17	P31751	AKT2	RAC-beta serine/threonine-protein kinase	0
seq.14687.6	O60664	PLIN3	Perilipin-3	0
seq.14688.6	P35236	PTPN7	Tyrosine-protein phosphatase non-receptor type 7	0
seq.14689.3	P55735	SEC13	Protein SEC13 homolog	0
seq.14692.3	Q8N554	ZNF276	Zinc finger protein 276	0
seq.14705.1	O43915	FIGF	Vascular endothelial growth factor D	0
seq.14708.59	P07360	C8G	Complement component C8 gamma chain	0
seq.14713.46	P20160	AZU1	Azurocidin	0
seq.14747.9	O75462	CRLF1	Cytokine receptor-like factor 1	0
seq.14748.31	Q13017	ARHGAP5	Rho GTPase-activating protein 5	0
seq.15297.3	P33764	S100A3	Protein S100-A3	0
seq.15299.102	Q14696	MESDC2	LRP chaperone MESD	0
seq.15300.66	Q9H6E4	CCDC134	Coiled-coil domain-containing protein 134	0
seq.15301.24	P26436	ACRV1	Acrosomal protein SP-10	0
seq.15303.63	P33763	S100A5	Protein S100-A5	0
seq.15304.1	Q06141	REG3A	Regenerating islet-derived protein 3-alpha	0
seq.15305.7	O76038	SCGN	Secretagogin	0
seq.15306.20	P01591	IGJ	Immunoglobulin J chain	0
seq.15308.108	Q2TAL6	VWC2	Brorin	0
seq.15310.61	O43663	PRC1	Protein regulator of cytokinesis 1	0
seq.15312.14	Q9UL18	AGO1	Protein argonaute-1	0
seq.15313.28	Q13257	MAD2L1	Mitotic spindle assembly checkpoint protein MAD2A	0
seq.15314.49	Q9Y696	CLIC4	Chloride intracellular channel protein 4	0
seq.15315.64	Q9NTM9	CUTC	Copper homeostasis protein cutC homolog	0
seq.15316.262	Q9NX01	TXNL4B	Thioredoxin-like protein 4B	0
seq.15318.75	P60903	S100A10	Protein S100-A10	0
seq.15319.226	P78396	CCNA1	Cyclin-A1	0
seq.15321.8	Q6PUV4	CPLX2	Complexin-2	0
seq.15323.112	Q9H9G7	AGO3	Protein argonaute-3	0
seq.15324.58	P02792	FTL	Ferritin light chain	0
seq.15325.14	P17677	GAP43	Neuromodulin	0
seq.15326.64	P32455	GBP1	Guanylate-binding protein 1	0
seq.15329.167	Q9Y2Q5	ROBLD3	Ragulator complex protein LAMTOR2	0
seq.15331.47	Q09028	RBBP4	Histone-binding protein RBBP4	0
seq.15333.11	Q99470	SDF2	Stromal cell-derived factor 2	0
seq.15336.7	Q8WWX9	SELM	Selenoprotein M	0
seq.15343.337	P01042	KNG1	Kininogen-1	0
seq.15346.31	P01579	IFNG	Interferon gamma	0
seq.15347.12	P02790	HPX	Hemopexin	0
seq.15358.28	P05408	SCG5	Neuroendocrine protein 7B2	0
seq.15361.37	Q15327	ANKRD1	Ankyrin repeat domain-containing protein 1	0
seq.15363.32	Q6Q788	APOA5	Apolipoprotein A-V	0
seq.15364.101	P02654	APOC1	Apolipoprotein C-I	0
seq.15365.41	O60242	BAI3	Adhesion G protein-coupled receptor B3	0
seq.15367.38	Q8TDL5	BPIFB1	BPI fold-containing family B member 1	0
seq.15368.3	Q8N8U9	BMPER	BMP-binding endothelial regulator protein	0
seq.15370.5	Q9Y3E2	BOLA1	BolA-like protein 1	0
seq.15374.15	Q9NS71	GKN1	Gastrokine-1	0
seq.15375.49	P15086	CPB1	Carboxypeptidase B	0
seq.15376.134	P14091	CTSE	Cathepsin E	0
seq.15381.45	Q16832	DDR2	Discoidin domain-containing receptor 2	0
seq.15383.200	P14138	EDN3	Endothelin-3	0
seq.15384.15	Q9UEF7	KL	Klotho	0
seq.15385.116	P12104	FABP2	Fatty acid-binding protein, intestinal	0
seq.15386.7	P15090	FABP4	Fatty acid-binding protein, adipocyte	0
seq.15387.44	O60462	NRP2	Neuropilin-2	0
seq.15388.24	P08637	FCGR3A	Low affinity immunoglobulin gamma Fc region receptor III-A	0
seq.15389.1	Q16595	FXN	Frataxin, mitochondrial	0
seq.15390.3	P22466	GAL	Galanin peptides	0
seq.15391.114	Q14393	GAS6	Growth arrest-specific protein 6	0
seq.15394.79	Q8IZJ1	UNC5B	Netrin receptor UNC5B	0
seq.15395.15	P09488	GSTM1	Glutathione S-transferase Mu 1	0
seq.15402.2	P41134	ID1	DNA-binding protein inhibitor ID-1	0
seq.15404.3	P01568	IFNA21	Interferon alpha-21	0
seq.15405.23	P05014	IFNA4	Interferon alpha-4	0
seq.15413.3	P04180	LCAT	Phosphatidylcholine-sterol acyltransferase	0
seq.15414.316	P00338	LDHA	L-lactate dehydrogenase A chain	0
seq.15416.54	Q86SG7	LYG2	Lysozyme g-like protein 2	0
seq.15417.3	P36952	SERPINB5	Serpin B5	0
seq.15418.25	P53779	MAPK10	Mitogen-activated protein kinase 10	0
seq.15419.15	O60882	MMP20	Matrix metalloproteinase-20	0
seq.15422.12	P02689	PMP2	Myelin P2 protein	0
seq.15426.5	Q99519	NEU1	Sialidase-1	0
seq.15427.35	P58215	LOXL3	Lysyl oxidase homolog 3	0
seq.15430.165	Q9UBM4	OPTC	Opticin	0
seq.15431.31	P00480	OTC	Ornithine carbamoyltransferase, mitochondrial	0
seq.15432.1	Q9NRC9	OTOR	Otoraplin	0
seq.15433.4	P12931	SRC	Proto-oncogene tyrosine-protein kinase Src	0
seq.15434.5	Q13519	PNOC	Prepronociceptin	0
seq.15435.4	P00491	PNP	Purine nucleoside phosphorylase	0
seq.15436.40	O60894	RAMP1	Receptor activity-modifying protein 1	0
seq.15437.11	O60896	RAMP3	Receptor activity-modifying protein 3	0
seq.15440.57	P16519	PCSK2	Neuroendocrine convertase 2	0
seq.15441.6	P17900	GM2A	Ganglioside GM2 activator	0
seq.15444.45	P48594	SERPINB4	Serpin B4	0
seq.15446.25	Q02297	NRG1	Pro-neuregulin-1, membrane-bound isoform	0
seq.15447.45	Q00796	SORD	Sorbitol dehydrogenase	0
seq.15448.47	Q13501	SQSTM1	Sequestosome-1	0
seq.15452.5	P21589	NT5E	5'-nucleotidase	0
seq.15453.3	P02760	AMBP	Protein AMBP	0
seq.15457.14	P15144	ANPEP	Aminopeptidase N	0
seq.15460.9	P27487	DPP4	Dipeptidyl peptidase 4	0
seq.15462.28	P01732	CD8A	T-cell surface glycoprotein CD8 alpha chain	0
seq.15465.79	Q8N129	CNPY4	Protein canopy homolog 4	0
seq.15466.30	P20849	COL9A1	Collagen alpha-1(IX) chain	0
seq.15467.10	Q96CG8	CTHRC1	Collagen triple helix repeat-containing protein 1	0
seq.15468.14	Q03591	CFHR1	Complement factor H-related protein 1	0
seq.15470.11	P07686	HEXB	Beta-hexosaminidase subunit beta	0
seq.15471.29	P54317	PNLIPRP2	Pancreatic lipase-related protein 2	0
seq.15472.16	Q86VZ4	LRP11	Low-density lipoprotein receptor-related protein 11	0
seq.15474.7	Q13526	PIN1	Peptidyl-prolyl cis-trans isomerase NIMA-interacting 1	0
seq.15475.4	P55058	PLTP	Phospholipid transfer protein	0
seq.15480.2	O95498	VNN2	Vascular non-inflammatory molecule 2	0
seq.15481.45	P49913	CAMP	Cathelicidin antimicrobial peptide	0
seq.15483.377	O00468	AGRN	Agrin	0
seq.15486.126	P19801	AOC1	Amiloride-sensitive amine oxidase [copper-containing]	0
seq.15487.164	P23141	CES1	Liver carboxylesterase 1	0
seq.15492.1	Q9NZV1	CRIM1	Cysteine-rich motor neuron 1 protein	0
seq.15494.11	Q14512	FGFBP1	Fibroblast growth factor-binding protein 1	0
seq.15495.9	P41439	FOLR3	Folate receptor gamma	0
seq.15497.9	O14792	HS3ST1	Heparan sulfate glucosamine 3-O-sulfotransferase 1	0
seq.15503.15	O00292	LEFTY2	Left-right determination factor 2	0
seq.15503.20	O00292	LEFTY2	Left-right determination factor 2	0
seq.15504.39	Q96CA5	BIRC7	Baculoviral IAP repeat-containing protein 7	0
seq.15506.34	Q9Y561	LRP12	Low-density lipoprotein receptor-related protein 12	0
seq.15509.2	P54802	NAGLU	Alpha-N-acetylglucosaminidase	0
seq.15511.37	O95502	NPTXR	Neuronal pentraxin receptor	0
seq.15513.108	Q16651	PRSS8	Prostasin	0
seq.15514.26	P06276	BCHE	Cholinesterase	0
seq.15515.2	P0DJI8	SAA1	Serum amyloid A-1 protein	0
seq.15516.12	P35542	SAA4	Serum amyloid A-4 protein	0
seq.15521.4	O94985	CLSTN1	Calsyntenin-1	0
seq.15523.9	P13716	ALAD	Delta-aminolevulinic acid dehydratase	0
seq.15524.30	P15259	PGAM2	Phosphoglycerate mutase 2	0
seq.15525.294	P00326	ADH1C	Alcohol dehydrogenase 1C	0
seq.15526.33	P48637	GSS	Glutathione synthetase	0
seq.15527.90	P09622	DLD	Dihydrolipoyl dehydrogenase, mitochondrial	0
seq.15529.33	P21291	CSRP1	Cysteine and glycine-rich protein 1	0
seq.15530.33	P54760	EPHB4	Ephrin type-B receptor 4	0
seq.15533.97	P21757	MSR1	Macrophage scavenger receptor types I and II	0
seq.15534.26	P40926	MDH2	Malate dehydrogenase, mitochondrial	0
seq.15535.3	Q9BQR3	PRSS27	Serine protease 27	0
seq.15539.15	Q96PX8	SLITRK1	SLIT and NTRK-like protein 1	0
seq.15544.25	Q9P0G3	KLK14	Kallikrein-14	0
seq.15545.13	P63098	PPP3R1	Calcineurin subunit B type 1	0
seq.15548.35	O43175	PHGDH	D-3-phosphoglycerate dehydrogenase	0
seq.15553.22	P22303	ACHE	Acetylcholinesterase	0
seq.15556.49	P19961	AMY2B	Alpha-amylase 2B	0
seq.15558.63	Q07075	ENPEP	Glutamyl aminopeptidase	0
seq.15560.52	P20062	TCN2	Transcobalamin-2	0
seq.15562.24	P08236	GUSB	Beta-glucuronidase	0
seq.15565.102	Q8WXI7	MUC16	Mucin-16	0
seq.15566.10	P51911	CNN1	Calponin-1	0
seq.15567.2	P20963	CD247	T-cell surface glycoprotein CD3 zeta chain	0
seq.15569.15	P02458	COL2A1	Collagen alpha-1(II) chain	0
seq.15570.99	P20023	CR2	Complement receptor type 2	0
seq.15573.110	O14594	NCAN	Neurocan core protein	0
seq.15574.37	P20248	CCNA2	Cyclin-A2	0
seq.15576.158	P12724	RNASE3	Eosinophil cationic protein	0
seq.15579.26	Q6UWR7	ENPP6	Ectonucleotide pyrophosphatase/phosphodiesterase family member 6	0
seq.15580.2	Q15375	EPHA7	Ephrin type-A receptor 7	0
seq.15582.25	O00602	FCN1	Ficolin-1	0
seq.15583.18	Q6BAA4	FCRLB	Fc receptor-like B	0
seq.15584.9	P36980	CFHR2	Complement factor H-related protein 2	0
seq.15587.20	P14207	FOLR2	Folate receptor beta	0
seq.15588.17	P06280	GLA	Alpha-galactosidase A	0
seq.15589.1	P02774	GC	Vitamin D-binding protein	0
seq.15591.28	P07203	GPX1	Glutathione peroxidase 1	0
seq.15596.7	O94992	HEXIM1	Protein HEXIM1	0
seq.15602.43	P08887	IL6R	Interleukin-6 receptor subunit alpha	0
seq.15603.20	P17301	ITGA2	Integrin alpha-2	0
seq.15604.18	P45984	MAPK9	Mitogen-activated protein kinase 9	0
seq.15606.19	P08727	KRT19	Keratin, type I cytoskeletal 19	0
seq.15607.56	P30613	PKLR	Pyruvate kinase PKLR	0
seq.15608.5	P23443	RPS6KB1	Ribosomal protein S6 kinase beta-1	0
seq.15610.72	P28838	LAP3	Cytosol aminopeptidase	0
seq.15612.5	Q9HAP6	LIN7B	Protein lin-7 homolog B	0
seq.15613.16	P16233	PNLIP	Pancreatic triacylglycerol lipase	0
seq.15614.168	Q8N149	LILRA2	Leukocyte immunoglobulin-like receptor subfamily A member 2	0
seq.15615.8	O75022	LILRB3	Leukocyte immunoglobulin-like receptor subfamily B member 3	0
seq.15617.8	Q9UBD3	XCL2	Cytokine SCM-1 beta	0
seq.15619.49	Q16653	MOG	Myelin-oligodendrocyte glycoprotein	0
seq.15620.4	Q8N2Q7	NLGN1	Neuroligin-1	0
seq.15622.13	Q14982	OPCML	Opioid-binding protein/cell adhesion molecule	0
seq.15626.223	P98160	HSPG2	Basement membrane-specific heparan sulfate proteoglycan core protein	0
seq.15627.83	P31749	AKT1	RAC-alpha serine/threonine-protein kinase	0
seq.15631.18	P11464	PSG1	Pregnancy-specific beta-1-glycoprotein 1	0
seq.15633.6	P02753	RBP4	Retinol-binding protein 4	0
seq.15634.139	O75093	SLIT1	Slit homolog 1 protein	0
seq.15636.49	Q8WY21	SORCS1	VPS10 domain-containing receptor SorCS1	0
seq.15637.38	Q9UPU3	SORCS3	VPS10 domain-containing receptor SorCS3	0
seq.15640.54	Q01995	TAGLN	Transgelin	0
seq.15641.20	Q8IYR6	TMEFF1	Tomoregulin-1	0
seq.15644.1	P43251	BTD	Biotinidase	0
seq.15653.9	Q03692	COL10A1	Collagen alpha-1(X) chain	0
seq.15666.21	P12643	BMP2	Bone morphogenetic protein 2	0
seq.15667.39	P12644	BMP4	Bone morphogenetic protein 4	0
seq.15668.19	P34820	BMP8B	Bone morphogenetic protein 8B	0
seq.15669.7	P15056	BRAF	Serine/threonine-protein kinase B-raf	0
seq.15670.15	Q7Z5L3	C1QL2	Complement C1q-like protein 2	0
seq.15674.3	P11912	CD79A	B-cell antigen receptor complex-associated protein alpha chain	0
seq.15675.3	P17676	CEBPB	CCAAT/enhancer-binding protein beta	0
seq.15678.71	Q9UBU2	DKK2	Dickkopf-related protein 2	0
seq.15686.49	P55103	INHBC	Inhibin beta C chain	0
seq.15688.30	P49257	LMAN1	Protein ERGIC-53	0
seq.15692.300	Q96S42	NODAL	Nodal homolog	0
seq.15693.9	P06401	PGR	Progesterone receptor	0
seq.16015.19	P24298	GPT	Alanine aminotransferase 1	0
seq.16021.30	P55286	CDH8	Cadherin-8	0
seq.16035.8	P35916	FLT4	Vascular endothelial growth factor receptor 3	0
seq.16043.30	P29353	SHC1	SHC-transforming protein 1	0
seq.16055.3	Q9BXR6	CFHR5	Complement factor H-related protein 5	0
seq.16057.6	P11717	IGF2R	Cation-independent mannose-6-phosphate receptor	0
seq.16060.99	Q14112	NID2	Nidogen-2	0
seq.16070.7	Q9Y5W5	WIF1	Wnt inhibitory factor 1	0
seq.16074.12	O75791	GRAP2	GRB2-related adapter protein 2	0
seq.16079.2	P42680	TEC	Tyrosine-protein kinase Tec	0
seq.16081.38	O60218	AKR1B10	Aldo-keto reductase family 1 member B10	0
seq.16288.17	P54764	EPHA4	Ephrin type-A receptor 4	0
seq.16292.288	P09681	GIP	Gastric inhibitory polypeptide	0
seq.16293.1	P01286	GHRH	Somatoliberin	0
seq.16297.14	Q8WZ75	ROBO4	Roundabout homolog 4	0
seq.16298.84	Q9UNK4	PLA2G2D	Group IID secretory phospholipase A2	0
seq.16299.13	Q495A1	TIGIT	T-cell immunoreceptor with Ig and ITIM domains	0
seq.16302.11	Q96DR5	BPIFA2	BPI fold-containing family A member 2	0
seq.16304.6	Q9BXB1	LGR4	Leucine-rich repeat-containing G-protein coupled receptor 4	0
seq.16305.10	P55287	CDH11	Cadherin-11	0
seq.16307.22	Q6UXZ4	UNC5D	Netrin receptor UNC5D	0
seq.16308.14	Q7Z6A9	BTLA	B- and T-lymphocyte attenuator	0
seq.16309.30	Q9UK85	DKKL1	Dickkopf-like protein 1	0
seq.16312.45	P55285	CDH6	Cadherin-6	0
seq.16315.105	P17948	FLT1	Vascular endothelial growth factor receptor 1	0
seq.16317.20	P32926	DSG3	Desmoglein-3	0
seq.16318.12	P37023	ACVRL1	Serine/threonine-protein kinase receptor R3	0
seq.16320.139	Q9NPF0	CD320	CD320 antigen	0
seq.16322.10	Q8WU39	PACAP	Marginal zone B- and B1-cell-specific protein	0
seq.16323.8	Q9Y4C0	NRXN3	Neurexin-3	0
seq.16324.38	Q15399	TLR1	Toll-like receptor 1	0
seq.16551.14	P51692	STAT5B	Signal transducer and activator of transcription 5B	0
seq.16558.2	Q99972	MYOC	Myocilin	0
seq.16561.9	P04217	A1BG	Alpha-1B-glycoprotein	0
seq.16583.8	P50583	NUDT2	Bis(5'-nucleosyl)-tetraphosphatase [asymmetrical]	0
seq.16585.16	Q9C0J1	B3GNT4	N-acetyllactosaminide beta-1,3-N-acetylglucosaminyltransferase 4	0
seq.16588.10	P11021	HSPA5	Endoplasmic reticulum chaperone BiP	0
seq.16593.3	Q13158	FADD	FAS-associated death domain protein	0
seq.16594.44	Q9NVQ4	FAIM	Fas apoptotic inhibitory molecule 1	0
seq.16596.25	O76003	GLRX3	Glutaredoxin-3	0
seq.16597.11	Q86SX6	GLRX5	Glutaredoxin-related protein 5, mitochondrial	0
seq.16599.38	Q9HCN4	GPN1	GPN-loop GTPase 1	0
seq.16605.2	P0C862	C1QTNF9	Complement C1q and tumor necrosis factor-related protein 9A	0
seq.16606.85	P15121	AKR1B1	Aldo-keto reductase family 1 member B1	0
seq.16607.78	P06396	GSN	Gelsolin	0
seq.16609.106	Q6UWL6	KIRREL2	Kin of IRRE-like protein 2	0
seq.16610.13	Q7Z4F1	LRP10	Low-density lipoprotein receptor-related protein 10	0
seq.16612.28	O75056	SDC3	Syndecan-3	0
seq.16613.3	Q12864	CDH17	Cadherin-17	0
seq.16614.27	Q2MKA7	RSPO1	R-spondin-1	0
seq.16616.137	P13929	ENO3	Beta-enolase	0
seq.16618.7	Q07108	CD69	Early activation antigen CD69	0
seq.16620.26	O60449	LY75	Lymphocyte antigen 75	0
seq.16746.12	P09529	INHBB	Inhibin beta B chain	0
seq.16748.1	P12645	BMP3	Bone morphogenetic protein 3	0
seq.16749.79	P55107	GDF10	Growth/differentiation factor 10	0
seq.16751.15	P16860	NPPB	Natriuretic peptides B	0
seq.16753.46	P12110	COL6A2	Collagen alpha-2(VI) chain	0
seq.16754.40	O14936	CASK	Peripheral plasma membrane protein CASK	0
seq.16755.195	Q9NR23	GDF3	Growth/differentiation factor 3	0
seq.16756.30	Q7Z4P5	GDF7	Growth/differentiation factor 7	0
seq.16758.96	P51858	HDGF	Hepatoma-derived growth factor	0
seq.16760.2	Q9NPH9	IL26	Interleukin-26	0
seq.16763.11	O14960	LECT2	Leukocyte cell-derived chemotaxin-2	0
seq.16765.52	P02775	PPBP	Platelet basic protein	0
seq.16768.3	P14923	JUP	Junction plakoglobin	0
seq.16769.20	P60763	RAC3	Ras-related C3 botulinum toxin substrate 3	0
seq.16773.29	Q8IX30	SCUBE3	Signal peptide, CUB and EGF-like domain-containing protein 3	0
seq.16781.2	Q8NFI3	ENGASE	Cytosolic endo-beta-N-acetylglucosaminidase	0
seq.16802.31	Q9NX40	OCIAD1	OCIA domain-containing protein 1	0
seq.16803.4	P22676	CALB2	Calretinin	0
seq.16805.5	O76074	PDE5A	cGMP-specific 3',5'-cyclic phosphodiesterase	0
seq.16807.35	P45378	TNNT3	Troponin T, fast skeletal muscle	0
seq.16809.1	O00746	NME4	Nucleoside diphosphate kinase, mitochondrial	0
seq.16810.3	P31150	GDI1	Rab GDP dissociation inhibitor alpha	0
seq.16814.13	Q13642	FHL1	Four and a half LIM domains protein 1	0
seq.16825.20	P54252	ATXN3	Ataxin-3	0
seq.16828.8	P12109	COL6A1	Collagen alpha-1(VI) chain	0
seq.16831.7	Q99704	DOK1	Docking protein 1	0
seq.16836.1	Q02985	CFHR3	Complement factor H-related protein 3	0
seq.16845.15	O95297	MPZL1	Myelin protein zero-like protein 1	0
seq.16847.39	P20337	RAB3B	Ras-related protein Rab-3B	0
seq.16850.5	O15539	RGS5	Regulator of G-protein signaling 5	0
seq.16851.50	O43819	SCO2	Protein SCO2 homolog, mitochondrial	0
seq.16852.10	Q5T2W1	PDZK1	Na(+)/H(+) exchange regulatory cofactor NHE-RF3	0
seq.16853.5	Q9NWW6	NRK1	Nicotinamide riboside kinase 1	0
seq.16854.17	Q9Y4Z0	LSM4	U6 snRNA-associated Sm-like protein LSm4	0
seq.16856.79	Q15555	MAPRE2	Microtubule-associated protein RP/EB family member 2	0
seq.16857.2	P61019	RAB2A	Ras-related protein Rab-2A	0
seq.16858.384	Q96D15	RCN3	Reticulocalbin-3	0
seq.16859.100	Q9Y371	SH3GLB1	Endophilin-B1	0
seq.16863.47	Q8TBE9	NANP	N-acylneuraminate-9-phosphatase	0
seq.16865.62	Q92804	TAF15	TATA-binding protein-associated factor 2N	0
seq.16867.76	Q00536	PCTK1	Cyclin-dependent kinase 16	0
seq.16872.248	O43708	GSTZ1	Maleylacetoacetate isomerase	0
seq.16875.13	Q96A72	MAGOHB	Protein mago nashi homolog 2	0
seq.16882.27	Q9NRX4	PHPT1	14 kDa phosphohistidine phosphatase	0
seq.16883.57	P20338	RAB4A	Ras-related protein Rab-4A	0
seq.16885.49	Q9UPY8	MAPRE3	Microtubule-associated protein RP/EB family member 3	0
seq.16887.29	Q9Y3E5	PTRH2	Peptidyl-tRNA hydrolase 2, mitochondrial	0
seq.16890.37	Q8N6G6	ADAMTSL1	ADAMTS-like protein 1	0
seq.16892.23	Q13822	ENPP2	Ectonucleotide pyrophosphatase/phosphodiesterase family member 2	0
seq.16899.59	Q96SU4	OSBPL9	Oxysterol-binding protein-related protein 9	0
seq.16900.29	Q8NFP4	MDGA1	MAM domain-containing glycosylphosphatidylinositol anchor protein 1	0
seq.16902.17	P11279	LAMP1	Lysosome-associated membrane glycoprotein 1	0
seq.16907.3	Q8N3J6	CADM2	Cell adhesion molecule 2	0
seq.16908.5	P23515	OMG	Oligodendrocyte-myelin glycoprotein	0
seq.16913.8	O00584	RNASET2	Ribonuclease T2	0
seq.16914.104	P08571	CD14	Monocyte differentiation antigen CD14	0
seq.16915.153	Q9H3S1	SEMA4A	Semaphorin-4A	0
seq.16916.19	Q9H5Y7	SLITRK6	SLIT and NTRK-like protein 6	0
seq.16918.198	O15455	TLR3	Toll-like receptor 3	0
seq.16919.1	P07108	DBI	Acyl-CoA-binding protein	0
seq.16922.53	Q9ULL4	PLXNB3	Plexin-B3	0
seq.16923.20	P35080	PFN2	Profilin-2	0
seq.16926.44	P05186	ALPL	Alkaline phosphatase, tissue-nonspecific isozyme	0
seq.16927.9	P00488|P05160	F13A1|F13B	Coagulation factor XIII A chain|Coagulation factor XIII B chain	0
seq.16932.5	P49888	SULT1E1	Estrogen sulfotransferase	0
seq.17137.160	P68871	HBB	Hemoglobin subunit beta	0
seq.17138.8	P08263	GSTA1	Glutathione S-transferase A1	0
seq.17140.57	Q9GZP0	PDGFD	Platelet-derived growth factor D	0
seq.17145.1	P05109|P06702	S100A8|S100A9	Protein S100-A8|Protein S100-A9	0
seq.17148.7	P30043	BLVRB	Flavin reductase (NADPH)	0
seq.17150.8	P61604	HSPE1	10 kDa heat shock protein, mitochondrial	0
seq.17151.84	Q14653	IRF3	Interferon regulatory factor 3	0
seq.17153.46	P43628	KIR2DL3	Killer cell immunoglobulin-like receptor 2DL3	0
seq.17154.2	Q15185	PTGES3	Prostaglandin E synthase 3	0
seq.17155.1	Q9UK41	VPS28	Vacuolar protein sorting-associated protein 28 homolog	0
seq.17156.72	O15075	DCLK1	Serine/threonine-protein kinase DCLK1	0
seq.17158.17	P62253	UBE2G1	Ubiquitin-conjugating enzyme E2 G1	0
seq.17161.1	P39656	DDOST	Dolichyl-diphosphooligosaccharide--protein glycosyltransferase 48 kDa subunit	0
seq.17163.117	P12429	ANXA3	Annexin A3	0
seq.17165.1	P02775	PPBP	Platelet basic protein	0
seq.17166.4	P55075	FGF8	Fibroblast growth factor 8	0
seq.17170.15	P10092	CALCB	Calcitonin gene-related peptide 2	0
seq.17172.19	P02808	STATH	Statherin	0
seq.17175.5	P52564	MAP2K6	Dual specificity mitogen-activated protein kinase kinase 6	0
seq.17176.13	O75475	PSIP1	PC4 and SFRS1-interacting protein	0
seq.17195.43	Q99933	BAG1	BAG family molecular chaperone regulator 1	0
seq.17196.5	Q16740	CLPP	ATP-dependent Clp protease proteolytic subunit, mitochondrial	0
seq.17199.43	Q9NWT6	HIF1AN	Hypoxia-inducible factor 1-alpha inhibitor	0
seq.17200.50	P43626	KIR2DL1	Killer cell immunoglobulin-like receptor 2DL1	0
seq.17202.37	Q53EL6	PDCD4	Programmed cell death protein 4	0
seq.17204.17	P11086	PNMT	Phenylethanolamine N-methyltransferase	0
seq.17205.21	P20339	RAB5A	Ras-related protein Rab-5A	0
seq.17209.27	O00204	SULT2B1	Sulfotransferase family cytosolic 2B member 1	0
seq.17210.2	P56279	TCL1A	T-cell leukemia/lymphoma protein 1A	0
seq.17224.12	P20774	OGN	Mimecan	0
seq.17231.1	P13796	LCP1	Plastin-2	0
seq.17319.1	Q8IZQ5	SELH	Selenoprotein H	0
seq.17320.19	Q9NRN7	AASDHPPT	L-aminoadipate-semialdehyde dehydrogenase-phosphopantetheinyl transferase	0
seq.17325.10	Q16774	GUK1	Guanylate kinase	0
seq.17326.44	Q9BVJ7	DUSP23	Dual specificity protein phosphatase 23	0
seq.17327.3	Q9BT09	CNPY3	Protein canopy homolog 3	0
seq.17331.138	Q96MU8	KREMEN1	Kremen protein 1	0
seq.17332.3	Q9NX46	ADPRHL2	ADP-ribose glycohydrolase ARH3	0
seq.17333.20	P11310	ACADM	Medium-chain specific acyl-CoA dehydrogenase, mitochondrial	0
seq.17335.18	P63027	VAMP2	Vesicle-associated membrane protein 2	0
seq.17336.54	Q70SY1	CREB3L2	Cyclic AMP-responsive element-binding protein 3-like protein 2	0
seq.17341.89	Q9BWD1	ACAT2	Acetyl-CoA acetyltransferase, cytosolic	0
seq.17342.13	Q8TD06	AGR3	Anterior gradient protein 3	0
seq.17343.6	O15079	SNPH	Syntaphilin	0
seq.17344.23	Q9UBI4	STOML1	Stomatin-like protein 1	0
seq.17345.12	Q8N4Q0	ZADH2	Prostaglandin reductase 3	0
seq.17346.61	Q8NFU4	FDCSP	Follicular dendritic cell secreted peptide	0
seq.17347.80	Q96BJ3	AIDA	Axin interactor, dorsalization-associated protein	0
seq.17348.5	P57105	SYNJ2BP	Synaptojanin-2-binding protein	0
seq.17350.13	Q9UQN3	CHMP2B	Charged multivesicular body protein 2b	0
seq.17355.56	Q9H2B2	SYT4	Synaptotagmin-4	0
seq.17356.34	Q8WWZ1	IL1F10	Interleukin-1 family member 10	0
seq.17357.33	Q9HD40	SEPSECS	O-phosphoseryl-tRNA(Sec) selenium transferase	0
seq.17362.5	P40337	VHL	von Hippel-Lindau disease tumor suppressor	0
seq.17364.8	P08579	SNRPB2	U2 small nuclear ribonucleoprotein B''	0
seq.17365.7	Q16773	CCBL1	Kynurenine--oxoglutarate transaminase 1	0
seq.17366.6	Q96GG9	DCUN1D1	DCN1-like protein 1	0
seq.17367.5	P16949	STMN1	Stathmin	0
seq.17370.186	Q9NUJ1	ABHD10	Mycophenolic acid acyl-glucuronide esterase, mitochondrial	0
seq.17372.5	Q13541	EIF4EBP1	Eukaryotic translation initiation factor 4E-binding protein 1	0
seq.17377.1	P42330	AKR1C3	Aldo-keto reductase family 1 member C3	0
seq.17380.2	P61086	UBE2K	Ubiquitin-conjugating enzyme E2 K	0
seq.17383.4	Q9NSY2	STARD5	StAR-related lipid transfer protein 5	0
seq.17384.110	P08237	PFKM	ATP-dependent 6-phosphofructokinase, muscle type	0
seq.17391.10	Q96I25	RBM17	Splicing factor 45	0
seq.17393.13	P16219	ACADS	Short-chain specific acyl-CoA dehydrogenase, mitochondrial	0
seq.17396.23	P07327	ADH1A	Alcohol dehydrogenase 1A	0
seq.17397.8	Q8NBQ5	HSD17B11	Estradiol 17-beta-dehydrogenase 11	0
seq.17398.55	P09601	HMOX1	Heme oxygenase 1	0
seq.17400.71	O14734	ACOT8	Acyl-coenzyme A thioesterase 8	0
seq.17405.2	Q9Y5K5	UCHL5	Ubiquitin carboxyl-terminal hydrolase isozyme L5	0
seq.17408.2	Q92871	PMM1	Phosphomannomutase 1	0
seq.17411.55	Q92890	UFD1L	Ubiquitin recognition factor in ER-associated degradation protein 1	0
seq.17419.17	Q9UGI8	TES	Testin	0
seq.17427.26	Q9NZ94	NLGN3	Neuroligin-3	0
seq.17432.25	P27144	AK4	Adenylate kinase 4, mitochondrial	0
seq.17435.43	P13804	ETFA	Electron transfer flavoprotein subunit alpha, mitochondrial	0
seq.17436.193	P78368	CSNK1G2	Casein kinase I isoform gamma-2	0
seq.17441.4	P09923	ALPI	Intestinal-type alkaline phosphatase	0
seq.17449.23	P21926	CD9	CD9 antigen	0
seq.17450.51	P12081	HARS	Histidine--tRNA ligase, cytoplasmic	0
seq.17451.13	O43521	BCL2L11	Bcl-2-like protein 11	0
seq.17453.34	P00450	CP	Ceruloplasmin	0
seq.17454.15	Q8IUX8	EGFL6	Epidermal growth factor-like protein 6	0
seq.17455.42	P15328	FOLR1	Folate receptor alpha	0
seq.17456.53	Q8NBJ4	GOLM1	Golgi membrane protein 1	0
seq.17460.51	P20591	MX1	Interferon-induced GTP-binding protein Mx1	0
seq.17462.19	P10914	IRF1	Interferon regulatory factor 1	0
seq.17466.72	Q96CM8	ACSF2	Acyl-CoA synthetase family member 2, mitochondrial	0
seq.17467.1	Q9BPW9	DHRS9	Dehydrogenase/reductase SDR family member 9	0
seq.17468.1	Q9UMX1	SUFU	Suppressor of fused homolog	0
seq.17474.106	O95619	YEATS4	YEATS domain-containing protein 4	0
seq.17475.18	Q96KB5	PBK	Lymphokine-activated killer T-cell-originated protein kinase	0
seq.17490.4	Q9H299	SH3BGRL3	SH3 domain-binding glutamic acid-rich-like protein 3	0
seq.17495.141	Q9NTG7	SIRT3	NAD-dependent protein deacetylase sirtuin-3, mitochondrial	0
seq.17505.125	Q9UQQ1	NAALADL1	Aminopeptidase NAALADL1	0
seq.17509.6	P32754	HPD	4-hydroxyphenylpyruvate dioxygenase	0
seq.17510.7	P37108	SRP14	Signal recognition particle 14 kDa protein	0
seq.17511.10	P78346	RPP30	Ribonuclease P protein subunit p30	0
seq.17512.2	Q13287	NMI	N-myc-interactor	0
seq.17513.11	P50995	ANXA11	Annexin A11	0
seq.17514.48	Q9UL25	RAB21	Ras-related protein Rab-21	0
seq.17515.6	P48723	HSPA13	Heat shock 70 kDa protein 13	0
seq.17516.7	P20336	RAB3A	Ras-related protein Rab-3A	0
seq.17671.58	Q9UNL4	ING4	Inhibitor of growth protein 4	0
seq.17672.184	P27352	GIF	Cobalamin binding intrinsic factor	0
seq.17673.34	Q9Y2D0	CA5B	Carbonic anhydrase 5B, mitochondrial	0
seq.17675.17	Q9NPJ3	ACOT13	Acyl-coenzyme A thioesterase 13	0
seq.17676.13	Q15642	TRIP10	Cdc42-interacting protein 4	0
seq.17680.12	P54762	EPHB1	Ephrin type-B receptor 1	0
seq.17682.1	P15529	CD46	Membrane cofactor protein	0
seq.17683.2	Q9P000	COMMD9	COMM domain-containing protein 9	0
seq.17685.9	P06727	APOA4	Apolipoprotein A-IV	0
seq.17686.27	Q99426	TBCB	Tubulin-folding cofactor B	0
seq.17691.1	O14773	TPP1	Tripeptidyl-peptidase 1	0
seq.17692.2	O00478	BTN3A3	Butyrophilin subfamily 3 member A3	0
seq.17693.2	Q14141	2023-09-06	Septin-6	0
seq.17694.32	Q9UL46	PSME2	Proteasome activator complex subunit 2	0
seq.17696.1	Q86XR7	TICAM2	TIR domain-containing adapter molecule 2	0
[truncated: 2,905 more rows]

## Sheet: Supplemental Table 4
Supplemental Table 4 – Recalibrated LASSO model coefficients for use in HERITAGE
AptName	UniProt	EntrezGeneSymbol	TargetFullName	Beta
seq.19377.14	O95897	OLFM2	Noelin-2	-0.126024
seq.2575.5	P41159	LEP	Leptin	-0.120438
seq.15594.47	Q92743	HTRA1	Serine protease HTRA1	-0.117577
seq.15386.7	P15090	FABP4	Fatty acid-binding protein, adipocyte	-0.112871
seq.2999.6	Q13449	LSAMP	Limbic system-associated membrane protein	-0.0853991
seq.10041.3	P41235	HNF4A	Hepatocyte nuclear factor 4-alpha	-0.0741463
seq.13565.2	Q08999	RBL2	Retinoblastoma-like protein 2	-0.0688657
seq.12988.49	Q01844	EWSR1	RNA-binding protein EWS	-0.062842
seq.11109.56	Q4LDE5	SVEP1	Sushi, von Willebrand factor type A, EGF and pentraxin domain-containing protein 1:Sushi 15-18	-0.0624597
seq.9005.16	Q9UIW2	PLXNA1	Plexin-A1	-0.0584814
seq.13731.14	P10643	C7	Complement component C7	-0.052315
seq.18332.17	O14810	CPLX1	Complexin-1	-0.0498978
seq.10419.1	Q6ZMJ2	SCARA5	Scavenger receptor class A member 5	-0.0455294
seq.9368.64	Q9HBL6	LRTM1	Leucine-rich repeat and transmembrane domain-containing protein 1	-0.0448327
seq.3079.62	Q99969	RARRES2	Retinoic acid receptor responder protein 2	-0.0424933
seq.10949.59	P05387	RPLP2	60S acidic ribosomal protein P2	-0.0419221
seq.2381.52	P01031	C5	Complement C5	-0.0408159
seq.10620.21	P08118	MSMB	Beta-microseminoprotein	-0.0382862
seq.12644.63	P30520	ADSS2	Adenylosuccinate synthetase isozyme 2	-0.0359617
seq.5708.1	Q969E1	LEAP2	Liver-expressed antimicrobial peptide 2	-0.0358723
seq.4482.66	P01031|P13671	C5|C6	Complement C5b-C6 complex	-0.0347916
seq.7994.41	Q86YB8	ERO1B	ERO1-like protein beta	-0.0345534
seq.4297.62	Q9HCB6	SPON1	Spondin-1	-0.0327684
seq.3044.3	P55774	CCL18	C-C motif chemokine 18	-0.0325758
seq.6227.1	O43240	KLK10	Kallikrein-10	-0.0281112
seq.22993.9	O00626	CCL22	C-C motif chemokine 22	-0.0230658
seq.13524.25	Q96MM7	HS6ST2	Heparan-sulfate 6-O-sulfotransferase 2	-0.0227289
seq.10496.11	A8K7I4	CLCA1	Calcium-activated chloride channel regulator 1	-0.0210993
seq.8243.55	P00995	SPINK1	Serine protease inhibitor Kazal-type 1	-0.0209107
seq.10000.28	P43320	CRYBB2	Beta-crystallin B2	-0.0208621
seq.19612.3	P60033	CD81	CD81 antigen	-0.0203809
seq.11851.21	Q9NZC2	TREM2	Triggering receptor expressed on myeloid cells 2	-0.0183638
seq.10382.1	Q9Y5C1	ANGPTL3	Angiopoietin-related protein 3	-0.017542
seq.11214.40	Q9UBS3	DNAJB9	DnaJ homolog subfamily B member 9	-0.0174262
seq.10530.8	P28072	PSMB6	Proteasome subunit beta type-6	-0.0171035
seq.5353.89	P18510	IL1RN	Interleukin-1 receptor antagonist protein	-0.0165124
seq.4374.45	Q99988	GDF15	Growth/differentiation factor 15	-0.0159498
seq.8394.56	P10153	RNASE2	Non-secretory ribonuclease	-0.0159363
seq.9002.36	Q86U17	SERPINA11	Serpin A11	-0.0156339
seq.19636.23	P17693	HLA-G	HLA class I histocompatibility antigen, alpha chain G	-0.0152171
seq.2692.74	P14555	PLA2G2A	Phospholipase A2, membrane associated	-0.0152153
seq.23031.6	Q8IXJ6	SIRT2	NAD-dependent protein deacetylase sirtuin-2	-0.0151055
seq.17403.14	P45954	ACADSB	Short/branched chain specific acyl-CoA dehydrogenase, mitochondrial	-0.0131657
seq.8921.139	Q86U42	PABPN1	Polyadenylate-binding protein 2	-0.0128824
seq.3032.11	P01215|P01225	CGA|FSHB	Follicle stimulating hormone	-0.012865
seq.4496.60	P39900	MMP12	Macrophage metalloelastase	-0.0126763
seq.14019.73	Q92817	EVPL	Envoplakin	-0.0123599
seq.15298.199	Q8TDF5	NETO1	Neuropilin and tolloid-like protein 1	-0.0120261
seq.10557.6	Q8N6K0	TEX29	Testis-expressed sequence 29 protein	-0.0119055
seq.8932.1	O75354	ENTPD6	Ectonucleoside triphosphate diphosphohydrolase 6	-0.0117539
seq.13722.105	P02748	C9	Complement component C9	-0.0115387
seq.13710.6	P05155	SERPING1	Plasma protease C1 inhibitor	-0.0109697
seq.6294.11	Q86Y30	BAGE2	B melanoma antigen 2	-0.0108959
seq.13431.74	Q6UWV7	SHISAL2A	Membrane protein FAM159A	-0.0107906
seq.15623.1	Q15116	PDCD1	Programmed cell death protein 1	-0.0107096
seq.4982.54	P19957	PI3	Elafin	-0.01064
seq.7873.32	Q96PF2	TSSK2	Testis-specific serine/threonine-protein kinase 2	-0.010564
seq.11363.58	P55087	AQP4	Aquaporin-4	-0.0104619
seq.12945.33	Q9NP72	RAB18	Ras-related protein Rab-18	-0.01021
seq.7253.6	Q96PU8	QKI	Protein quaking	-0.0101675
seq.4129.72	P00751	CFB	Complement factor B	-0.0099166
seq.9486.13	Q8N687	DEFB125	Beta-defensin 125	-0.0096793
seq.4963.19	P56211	ARPP19	cAMP-regulated phosphoprotein 19	-0.0090746
seq.19233.75	O00244	ATOX1	Copper transport protein ATOX1	-0.0090408
seq.7262.191	Q8NCH0	CHST14	Carbohydrate sulfotransferase 14	-0.0090151
seq.11444.49	Q9H1D9	POLR3F	DNA-directed RNA polymerase III subunit RPC6	-0.0087719
seq.6533.20	Q8WZ79	DNASE2B	Deoxyribonuclease-2-beta	-0.008429
seq.3152.57	P20333	TNFRSF1B	Tumor necrosis factor receptor superfamily member 1B	-0.008051
seq.15468.14	Q03591	CFHR1	Complement factor H-related protein 1	-0.0079945
seq.14042.11	Q8N474	SFRP1	Secreted frizzled-related protein 1	-0.0077253
seq.4920.10	P61626	LYZ	Lysozyme C	-0.0071745
seq.8480.29	Q12805	EFEMP1	EGF-containing fibulin-like extracellular matrix protein 1	-0.0071689
seq.5000.52	Q08380	LGALS3BP	Galectin-3-binding protein	-0.0071625
seq.8357.43	Q9BR01	SULT4A1	Sulfotransferase 4A1	-0.0070395
seq.11431.235	P46063	RECQL	ATP-dependent DNA helicase Q1	-0.0069864
seq.11275.94	Q9NZR2	LRP1B	Low-density lipoprotein receptor-related protein 1B	-0.0069842
seq.9986.14	Q8N729	NPW	Neuropeptide W	-0.0069753
seq.9748.31	P21266	GSTM3	Glutathione S-transferase Mu 3	-0.0069124
seq.16621.77	Q8NCW5	NAXE	NAD(P)H-hydrate epimerase	-0.0069117
seq.3216.2	P01833	PIGR	Polymeric immunoglobulin receptor	-0.0068523
seq.19257.11	P09496	CLTA	Clathrin light chain A	-0.0066956
seq.10462.14	Q9Y5Q6	INSL5	Insulin-like peptide INSL5	-0.0066853
seq.9264.11	P43234	CTSO	Cathepsin O	-0.0065881
seq.5677.15	Q6UXQ4	C2orf66	Uncharacterized protein C2orf66	-0.0064598
seq.12001.7	Q07157	TJP1	Tight junction protein ZO-1	-0.0062796
seq.7932.23	Q8NBV8	SYT8	Synaptotagmin-8	-0.0061091
seq.13479.8	A8MVW0	FAM171A2	Protein FAM171A2	-0.0060131
seq.4435.66	Q6UWV6	ENPP7	Ectonucleotide pyrophosphatase/phosphodiesterase family member 7	-0.0059045
seq.13384.110	P07954	FH	Fumarate hydratase, mitochondrial	-0.0057447
seq.3040.59	P10147	CCL3	C-C motif chemokine 3	-0.005731
seq.5707.55	P41970	ELK3	ETS domain-containing protein Elk-3	-0.0056785
seq.18315.38	Q96DX8	RTP4	Receptor-transporting protein 4	-0.0053343
seq.15544.25	Q9P0G3	KLK14	Kallikrein-14	-0.0053258
seq.9004.24	O15165	LDLRAD4	Low-density lipoprotein receptor class A domain-containing protein 4	-0.0052319
seq.6622.90	Q9ULZ1	APLN	Apelin	-0.0051835
seq.5753.21	Q7Z5A9	TAFA1	Protein FAM19A1	-0.0050706
seq.15622.13	Q14982	OPCML	Opioid-binding protein/cell adhesion molecule	-0.0050221
seq.8019.73	Q9NZ72	STMN3	Stathmin-3	-0.0049538
seq.9350.3	Q6MZW2	FSTL4	Follistatin-related protein 4	-0.0049448
seq.18909.11	Q96B26	EXOSC8	Exosome complex component RRP43	-0.0047777
seq.4874.3	P03950	ANG	Angiogenin	-0.00474
seq.11177.16	P13647	KRT5	Keratin, type II cytoskeletal 5	-0.0046877
seq.17337.1	P25490	YY1	Transcriptional repressor protein YY1	-0.0046347
seq.19132.1	Q5T653	MRPL2	39S ribosomal protein L2, mitochondrial	-0.0046032
seq.3889.64	P20700	LMNB1	Lamin-B1	-0.0045638
seq.9893.27	P54368	OAZ1	Ornithine decarboxylase antizyme 1	-0.0045472
seq.4541.49	Q4KMG0	CDON	Cell adhesion molecule-related/down-regulated by oncogenes	-0.0043722
seq.8462.18	P01241	GH1	Somatotropin	-0.0043527
seq.14038.130	O76096	CST7	Cystatin-F	-0.0043322
seq.7813.6	P05187	ALPP	Alkaline phosphatase, placental type	-0.0042996
seq.12756.3	Q9BYV9	BACH2	Transcription regulator protein BACH2	-0.0042991
seq.13566.2	Q9NP77	SSU72	RNA polymerase II subunit A C-terminal domain phosphatase SSU72	-0.0042591
seq.3179.51	P10619	CTSA	Lysosomal protective protein	-0.0042112
seq.13095.51	P05451	REG1A	Lithostathine-1-alpha	-0.0041502
seq.14655.1	Q9NVM6	DNAJC17	DnaJ homolog subfamily C member 17	-0.0041466
seq.8343.224	Q9BWT3	PAPOLG	Poly(A) polymerase gamma	-0.004141
seq.7197.2	Q9Y5T4	DNAJC15	DnaJ homolog subfamily C member 15	-0.004072
seq.7805.52	O95249	GOSR1	Golgi SNAP receptor complex member 1	-0.0040337
seq.2853.68	O14757	CHEK1	Serine/threonine-protein kinase Chk1	-0.0040198
seq.5339.49	P06702	S100A9	Protein S100-A9	-0.0040115
seq.19159.9	Q9HCU8	POLD4	DNA polymerase delta subunit 4	-0.0040007
seq.13405.61	P20155	SPINK2	Serine protease inhibitor Kazal-type 2	-0.0039632
seq.10748.216	Q9Y5E7	PCDHB2	Protocadherin beta-2	-0.0039382
seq.13990.1	P11498	PC	Pyruvate carboxylase, mitochondrial	-0.0039214
seq.8340.9	Q30KQ9	DEFB110	Beta-defensin 110	-0.0038808
seq.7815.49	Q8WX77	IGFBPL1	Insulin-like growth factor-binding protein-like 1	-0.0038612
seq.17405.2	Q9Y5K5	UCHL5	Ubiquitin carboxyl-terminal hydrolase isozyme L5	-0.0038369
seq.11536.9	Q5VVJ2	MYSM1	Histone H2A deubiquitinase MYSM1	-0.0038264
seq.15304.1	Q06141	REG3A	Regenerating islet-derived protein 3-alpha	-0.0038086
seq.15526.33	P48637	GSS	Glutathione synthetase	-0.0037723
seq.9190.7	P08962	CD63	CD63 antigen	-0.0037553
seq.17336.54	Q70SY1	CREB3L2	Cyclic AMP-responsive element-binding protein 3-like protein 2	-0.0037425
seq.10365.132	P29460|Q9NPF7	IL12B|IL23A	Interleukin-23	-0.003729
seq.9482.110	Q9BW91	NUDT9	ADP-ribose pyrophosphatase, mitochondrial	-0.0036902
seq.8837.8	O75121	MFAP3L	Microfibrillar-associated protein 3-like	-0.0036576
seq.5301.7	P51671	CCL11	Eotaxin	-0.003642
seq.15548.35	O43175	PHGDH	D-3-phosphoglycerate dehydrogenase	-0.0036342
seq.7161.25	O95479	H6PD	GDH/6PGL endoplasmic bifunctional protein	-0.0036218
seq.9075.121	Q9UPX6	MINAR1	UPF0258 protein KIAA1024	-0.0036191
seq.3894.15	Q9UJ70	NAGK	N-acetyl-D-glucosamine kinase	-0.0036136
seq.4413.3	P03973	SLPI	Antileukoproteinase	-0.003546
seq.9774.59	Q9ULK6	RNF150	RING finger protein 150	-0.0035169
seq.19590.46	P35247	SFTPD	Pulmonary surfactant-associated protein D	-0.0035095
seq.13062.4	O60234	GMFG	Glia maturation factor gamma	-0.0035006
seq.5347.59	P14635	CCNB1	G2/mitotic-specific cyclin-B1	-0.0033968
seq.10752.8	Q8N8U2	CDYL2	Chromodomain Y-like protein 2	-0.0033947
seq.17509.6	P32754	HPD	4-hydroxyphenylpyruvate dioxygenase	-0.003366
seq.6962.5	P79483	HLA-DRB3	HLA class II histocompatibility antigen, DR beta 3 chain	-0.003293
seq.3831.21	P60484	PTEN	Phosphatidylinositol 3,4,5-trisphosphate 3-phosphatase and dual-specificity protein phosphatase PTEN	-0.0032468
seq.12403.30	Q96DA2	RAB39B	Ras-related protein Rab-39B	-0.0032338
seq.8980.19	Q6Q8B3	CD200R1L	Cell surface glycoprotein CD200 receptor 2	-0.0031676
seq.4973.18	Q13489	BIRC3	Baculoviral IAP repeat-containing protein 3	-0.0031399
seq.7221.56	Q07065	CKAP4	Cytoskeleton-associated protein 4	-0.003133
seq.3396.54	P00797	REN	Renin	-0.0031124
seq.18877.15	Q99439	CNN2	Calponin-2	-0.0030865
seq.7006.4	Q9BXS0	COL25A1	Collagen alpha-1(XXV) chain	-0.003079
seq.8042.88	Q5DT21	SPINK9	Serine protease inhibitor Kazal-type 9	-0.0030775
seq.15413.3	P04180	LCAT	Phosphatidylcholine-sterol acyltransferase	-0.0030638
seq.9802.27	Q96AD5	PNPLA2	Patatin-like phospholipase domain-containing protein 2	-0.00302
seq.8405.108	O14672	ADAM10	Disintegrin and metalloproteinase domain-containing protein 10:Extracellular domain	-0.003013
seq.11827.7	P51449	RORC	Nuclear receptor ROR-gamma	-0.0029873
seq.12625.138	Q8IXQ5	KLHL7	Kelch-like protein 7	-0.0029711
seq.10366.11	P16234	PDGFRA	Platelet-derived growth factor receptor alpha	-0.0029356
seq.9859.180	P21673	SAT1	Diamine acetyltransferase 1	-0.0028576
seq.8309.12	Q12794	HYAL1	Hyaluronidase-1	-0.0028505
seq.9773.15	Q8NC42	RNF149	E3 ubiquitin-protein ligase RNF149	-0.0028352
seq.10054.3	Q9H2C0	GAN	Gigaxonin	-0.0028096
seq.9974.8	Q9NYJ7	DLL3	Delta-like protein 3	-0.0027785
seq.5644.60	P34096	RNASE4	Ribonuclease 4	-0.0027779
seq.18411.83	Q9NXU5	ARL15	ADP-ribosylation factor-like protein 15	-0.0027519
seq.13660.76	O15123	ANGPT2	Angiopoietin-2	-0.002707
seq.13936.24	P07205	PGK2	Phosphoglycerate kinase 2	-0.0026984
seq.18294.26	P48431	SOX2	Transcription factor SOX-2	-0.0026293
seq.13583.19	O14727	APAF1	Apoptotic protease-activating factor 1	-0.0026233
seq.14035.13	Q13009	TIAM1	T-lymphoma invasion and metastasis-inducing protein 1	-0.0026192
seq.13676.46	P09529	INHBB	Inhibin beta B chain	-0.0026007
seq.5654.70	Q96JJ7	TMX3	Protein disulfide-isomerase TMX3	-0.0025625
seq.5002.76	P50281	MMP14	Matrix metalloproteinase-14	-0.0025566
seq.13451.2	Q9H6D8	FNDC4	Fibronectin type III domain-containing protein 4	-0.0025325
seq.8871.14	Q9Y266	NUDC	Nuclear migration protein nudC:N-term, contains nuclear localization domain	-0.002524
seq.5094.62	Q86YT9	JAML	Junctional adhesion molecule-like	-0.002497
seq.17813.21	Q86WA6	BPHL	Valacyclovir hydrolase	-0.0024578
seq.5664.57	Q8N104	DEFB106A	Beta-defensin 106	-0.0024404
seq.10612.18	O60568	PLOD3	Procollagen-lysine,2-oxoglutarate 5-dioxygenase 3	-0.0024253
seq.6491.59	Q9H2R5	KLK15	Kallikrein-15	-0.0023844
seq.3323.37	Q14114	LRP8	Low-density lipoprotein receptor-related protein 8	-0.0023717
seq.13102.1	Q96BQ1	FAM3D	Protein FAM3D	-0.0023567
seq.5006.71	O15264	MAPK13	Mitogen-activated protein kinase 13	-0.002297
seq.7045.4	Q12983	BNIP3	BCL2/adenovirus E1B 19 kDa protein-interacting protein 3	-0.0022928
seq.9837.60	P15559	NQO1	NAD(P)H dehydrogenase [quinone] 1	-0.0022282
seq.6990.44	Q9HCN8	SDF2L1	Stromal cell-derived factor 2-like protein 1	-0.0021299
seq.12486.8	Q9NS18	GLRX2	Glutaredoxin-2, mitochondrial	-0.0021032
seq.18381.16	P05091	ALDH2	Aldehyde dehydrogenase, mitochondrial	-0.002082
seq.10490.3	P04843	RPN1	Dolichyl-diphosphooligosaccharide--protein glycosyltransferase subunit 1:Cytoplasmic domain	-0.002056
seq.12583.77	P10398	ARAF	Serine/threonine-protein kinase A-Raf	-0.0019955
seq.5599.88	Q8NBM8	PCYOX1L	Prenylcysteine oxidase-like	-0.0019483
seq.11416.23	Q9UKA2	FBXL4	F-box/LRR-repeat protein 4:Leucine-rich repeats 4 and 5	-0.0019366
seq.16785.45	Q01523	DEFA5	Defensin-5	-0.0019248
seq.3580.25	P01009	SERPINA1	Alpha-1-antitrypsin	-0.0017695
seq.14029.42	P61201	COPS2	COP9 signalosome complex subunit 2	-0.0017542
seq.11101.18	O00206	TLR4	Toll-like receptor 4	-0.0017417
seq.5854.60	P10636	MAPT	Microtubule-associated protein tau	-0.0017356
seq.10582.36	Q9H5K3	POMK	Protein O-mannose kinase	-0.0016807
seq.18178.13	P49591	SARS1	Serine--tRNA ligase, cytoplasmic	-0.0016568
seq.14072.9	P13693	TPT1	Translationally-controlled tumor protein	-0.0016567
seq.13240.170	Q9Y566	SHANK1	SH3 and multiple ankyrin repeat domains protein 1	-0.0016497
seq.15403.53	Q02363	ID2	DNA-binding protein inhibitor ID-2	-0.0016094
seq.3630.27	Q8N126	CADM3	Cell adhesion molecule 3	-0.0015904
seq.6416.8	Q86XP6	GKN2	Gastrokine-2	-0.0015404
seq.6612.90	Q6PL45	BRICD5	BRICHOS domain-containing protein 5	-0.0015303
seq.7898.29	Q8TC05	MDM1	Nuclear protein MDM1	-0.0014824
seq.14149.9	Q9NZH7	IL36B	Interleukin-36 beta	-0.0014697
seq.12077.32	O14793	MSTN	Growth/differentiation factor 8	-0.0014327
seq.3847.56	O95571	ETHE1	Persulfide dioxygenase ETHE1, mitochondrial	-0.0014315
seq.14085.28	P35225	IL13	Interleukin-13	-0.0014011
seq.4904.7	P42575	CASP2	Caspase-2	-0.0013955
seq.12695.62	Q53G59	KLHL12	Kelch-like protein 12	-0.0013844
seq.8905.20	Q9NPA1	KCNMB3	Calcium-activated potassium channel subunit beta-3	-0.0013668
seq.19145.4	Q8N565	MREG	Melanoregulin	-0.0013589
seq.18337.4	O60547	GMDS	GDP-mannose 4,6 dehydratase	-0.0013577
seq.8225.86	P29323	EPHB2	Ephrin type-B receptor 2	-0.001331
seq.9059.14	Q92565	RAPGEF5	Rap guanine nucleotide exchange factor 5	-0.0013225
seq.15566.10	P51911	CNN1	Calponin-1	-0.0012623
seq.9175.48	O60469	DSCAM	Down syndrome cell adhesion molecule	-0.0012294
seq.9931.20	P04264	KRT1	Keratin, type II cytoskeletal 1	-0.0012139
seq.5601.2	Q96PD5	PGLYRP2	N-acetylmuramoyl-L-alanine amidase	-0.0011991
seq.5017.19	P30044	PRDX5	Peroxiredoxin-5, mitochondrial	-0.0011957
seq.13457.33	Q9UKW6	ELF5	ETS-related transcription factor Elf-5	-0.0011885
seq.10023.32	P11473	VDR	Vitamin D3 receptor	-0.0011743
seq.5128.53	Q96DU3	SLAMF6	SLAM family member 6	-0.0011597
seq.8328.9	Q9HBU6	ETNK1	Ethanolamine kinase 1	-0.0011519
seq.12904.180	O60494	CUBN	cubilin	-0.0011378
seq.8062.15	Q9NVM1	EVA1B	Protein eva-1 homolog B	-0.001137
seq.14260.112	Q7Z628	NET1	Neuroepithelial cell-transforming gene 1 protein	-0.001117
seq.3623.84	O95711	LY86	Lymphocyte antigen 86	-0.0011061
seq.7148.42	Q9BQD7	ANTKMT	Protein FAM173A	-0.0011042
seq.14037.18	Q9H6Z4	RANBP3	Ran-binding protein 3	-0.0010869
seq.7233.73	O15547	P2RX6	P2X purinoceptor 6	-0.0010827
seq.9545.156	P49863	GZMK	Granzyme K	-0.0010628
seq.19317.114	P15309	ACP3	Prostatic acid phosphatase	-0.0010596
seq.19193.18	P61758	VBP1	Prefoldin subunit 3	-0.0010589
seq.19231.22	O75365	PTP4A3	Protein tyrosine phosphatase type IVA 3	-0.0010288
seq.9316.67	Q9HC57	WFDC1	WAP four-disulfide core domain protein 1	-0.0010276
seq.9896.21	P55316	FOXG1	Forkhead box protein G1	-0.0010011
seq.14192.31	Q8N4E4	PDCL2	Phosducin-like protein 2	-0.000983
seq.15542.19	P12532	CKMT1A	Creatine kinase U-type, mitochondrial	-0.000971
seq.12954.71	Q07869	PPARA	Peroxisome proliferator-activated receptor alpha	-0.000969
seq.17829.2	Q9BQ50	TREX2	Three prime repair exonuclease 2	-0.000952
seq.3151.6	P01589	IL2RA	Interleukin-2 receptor subunit alpha	-0.000943
seq.13487.24	Q9H1C4	UNC93B1	Protein unc-93 homolog B1	-0.000917
seq.14631.22	Q9BY84	DUSP16	Dual specificity protein phosphatase 16	-0.000913
seq.10553.8	Q8NFQ8	TOR1AIP2	Torsin-1A-interacting protein 2	-0.000899
seq.10069.2	Q13526	PIN1	Peptidyl-prolyl cis-trans isomerase NIMA-interacting 1	-0.00089
seq.8470.213	O60930	RNASEH1	Ribonuclease H1	-0.00088
seq.17738.7	Q9UBG3	CRNN	Cornulin	-0.000867
seq.15641.20	Q8IYR6	TMEFF1	Tomoregulin-1	-0.000862
seq.9582.93	Q6UWL2	SUSD1	Sushi domain-containing protein 1	-0.000858
seq.11396.39	Q9UI46	DNAI1	Dynein intermediate chain 1, axonemal	-0.000848
seq.13056.18	Q9GZN6	SLC6A16	Orphan sodium- and chloride-dependent neurotransmitter transporter NTT5	-0.000847
seq.8859.51	O75493	CA11	Carbonic anhydrase-related protein 11	-0.000828
seq.17703.40	O75496	GMNN	Geminin	-0.00078
seq.16322.10	Q8WU39	MZB1	Marginal zone B- and B1-cell-specific protein	-0.000772
seq.13694.24	Q9HC73	CRLF2	Cytokine receptor-like factor 2	-0.000756
seq.6653.58	Q08722	CD47	Leukocyte surface antigen CD47	-0.000684
seq.13553.4	Q8IWE4	DCUN1D3	DCN1-like protein 3	-0.000676
seq.9504.19	P51159	RAB27A	Ras-related protein Rab-27A	-0.000671
seq.13476.16	O60870	KIN	DNA/RNA-binding protein KIN17	-0.000669
seq.3728.52	P09683	SCT	Secretin	-0.000653
seq.13988.67	Q9HBL8	NMRAL1	NmrA-like family domain-containing protein 1	-0.000636
seq.15640.54	Q01995	TAGLN	Transgelin	-0.000619
seq.15439.21	P61587	RND3	Rho-related GTP-binding protein RhoE	-0.000618
seq.11334.7	O75022	LILRB3	Leukocyte immunoglobulin-like receptor subfamily B member 3	-0.000598
seq.11319.106	P49959	MRE11	Double-strand break repair protein MRE11	-0.000539
seq.6383.90	O43897	TLL1	Tolloid-like protein 1	-0.000528
seq.13378.80	A6NC05	C5orf63	Glutaredoxin-like protein C5orf63	-0.000527
seq.11194.6	Q9Y3P8	SIT1	Signaling threshold-regulating transmembrane adapter 1	-0.000492
seq.11187.11	Q5QGZ9	CLEC12A	C-type lectin domain family 12 member A	-0.000486
seq.11338.49	P51451	BLK	Tyrosine-protein kinase BLK	-0.000476
seq.5897.58	P07492	GRP	Gastrin-releasing peptide	-0.000454
seq.15375.49	P15086	CPB1	Carboxypeptidase B	-0.000437
seq.11258.41	Q13477	MADCAM1	Mucosal addressin cell adhesion molecule 1	-0.000426
seq.5754.76	Q9Y581	INSL6	Insulin-like peptide INSL6	-0.00042
seq.19243.2	Q9UHV9	PFDN2	Prefoldin subunit 2	-0.000412
seq.4545.53	Q96DA6	DNAJC19	Mitochondrial import inner membrane translocase subunit TIM14	-0.000403
seq.15509.2	P54802	NAGLU	Alpha-N-acetylglucosaminidase	-0.000401
seq.17404.5	Q96KC2	ARL5B	ADP-ribosylation factor-like protein 5B	-0.000401
seq.9544.24	Q9H7B7	C7orf69	Uncharacterized protein C7orf69	-0.000386
seq.15416.54	Q86SG7	LYG2	Lysozyme g-like protein 2	-0.000368
seq.4127.75	P13671	C6	Complement component C6	-0.000367
seq.10975.59	Q96DR8	MUCL1	Mucin-like protein 1	-0.00035
seq.10866.60	Q6IN85	PPP4R3A	Serine/threonine-protein phosphatase 4 regulatory subunit 3A	-0.000335
seq.17804.102	Q9NVS9	PNPO	Pyridoxine-5'-phosphate oxidase	-0.000315
seq.10014.31	O43623	SNAI2	Zinc finger protein SNAI2	-0.000309
seq.15562.24	P08236	GUSB	Beta-glucuronidase	-0.000303
seq.7766.25	Q12836	ZP4	Zona pellucida sperm-binding protein 4	-0.000283
seq.15331.47	Q09028	RBBP4	Histone-binding protein RBBP4	-0.000273
seq.6069.71	Q8NBJ7	SUMF2	Sulfatase-modifying factor 2	-0.000261
seq.9865.40	P63146	UBE2B	Ubiquitin-conjugating enzyme E2 B	-0.000243
seq.18317.111	O76080	ZFAND5	AN1-type zinc finger protein 5	-0.000241
seq.4697.59	P04141	CSF2	Granulocyte-macrophage colony-stimulating factor	-0.000229
seq.13449.25	Q15427	SF3B4	Splicing factor 3B subunit 4	-0.000218
seq.14132.21	Q9UM44	HHLA2	HERV-H LTR-associating protein 2	-0.000202
seq.5626.20	Q99895	CTRC	Chymotrypsin-C	-0.000178
seq.10085.25	P49675	STAR	Steroidogenic acute regulatory protein, mitochondrial	-0.000103
seq.6462.12	Q99727	TIMP4	Metalloproteinase inhibitor 4	-8.23e-05
seq.13720.95	P24158	PRTN3	Myeloblastin	-5.76e-05
seq.18166.4	P62745	RHOB	Rho-related GTP-binding protein RhoB	-3.68e-05
seq.16618.7	Q07108	CD69	Early activation antigen CD69	-3.27e-05
seq.7933.75	Q9P0K1	ADAM22	Disintegrin and metalloproteinase domain-containing protein 22	-3.19e-05
seq.12450.42	Q15126	PMVK	Phosphomevalonate kinase	-3e-05
seq.9598.23	Q96PZ7	CSMD1	CUB and sushi domain-containing protein 1	-2.31e-05
seq.2728.62	P24821	TNC	Tenascin	-2.11e-05
seq.6545.58	P04156	PRNP	Major prion protein	-1.24e-05
seq.12394.53	Q6UWD8	C16orf54	Transmembrane protein C16orf54	-1.11e-05
seq.12882.7	Q9NR21	PARP11	Poly [ADP-ribose] polymerase 11	-6.83e-06
seq.11424.4	P16930	FAH	Fumarylacetoacetase	-4.9e-06
seq.10623.19	P15941	MUC1	Mucin-1:region 1	0
seq.14032.2	P15692	VEGFA	Vascular endothelial growth factor A, isoform 121	0
seq.3025.50	P09038	FGF2	Fibroblast growth factor 2	0
seq.2925.9	P05121	SERPINE1	Plasminogen activator inhibitor 1	0
seq.15693.9	P06401	PGR	Progesterone receptor	0
seq.2616.23	P04626	ERBB2	Receptor tyrosine-protein kinase erbB-2	0
seq.5792.8	P02771	AFP	alpha-Fetoprotein	0
seq.3050.7	P04275	VWF	von Willebrand factor	0
seq.2750.3	P02647	APOA1	Apolipoprotein A-I	0
seq.4883.56	P01308	INS	Insulin	0
seq.2796.62	P02671|P02675|P02679	FGA|FGB|FGG	Fibrinogen	0
seq.17195.43	Q99933	BAG1	BAG family molecular chaperone regulator 1	0
seq.4931.59	P13726	F3	Tissue Factor	0
seq.3761.4	P35354	PTGS2	Prostaglandin G/H synthase 2	0
seq.2578.67	P13500	CCL2	C-C motif chemokine 2	0
seq.3447.64	P10145	CXCL8	Interleukin-8	0
seq.15606.19	P08727	KRT19	Keratin, type I cytoskeletal 19	0
seq.2571.12	P17936	IGFBP3	Insulin-like growth factor-binding protein 3	0
seq.2952.75	P05019	IGF1	Insulin-like growth factor I	0
seq.2961.1	P04070	PROC	Vitamin K-dependent protein C	0
seq.2700.56	P07225	PROS1	Vitamin K-dependent protein S	0
seq.4337.49	P02741	CRP	C-reactive protein	0
seq.5315.22	P45379	TNNT2	Troponin T, cardiac muscle	0
seq.2212.69	P00750	PLAT	Tissue-type plasminogen activator	0
seq.14759.149	P12830	CDH1	Cadherin-1	0
seq.13699.6	P07288	KLK3	Prostate-specific antigen	0
seq.3378.49	P49862	KLK7	Kallikrein-7	0
seq.8697.38	P35052	GPC1	Glypican-1	0
seq.8403.18	P49327	FASN	Fatty acid synthase	0
seq.6123.69	P04637	TP53	Cellular tumor antigen p53	0
seq.3719.2	P46527	CDKN1B	Cyclin-dependent kinase inhibitor 1B	0
seq.11949.25	P01133	EGF	Epidermal growth factor:Cytoplasmic domain	0
seq.2573.20	P05231	IL6	Interleukin-6	0
seq.4156.74	P61812	TGFB2	Transforming growth factor beta-2	0
seq.3520.58	P10600	TGFB3	Transforming growth factor beta-3	0
seq.3412.7	P10415	BCL2	Apoptosis regulator Bcl-2	0
seq.4160.49	P08253	MMP2	72 kDa type IV collagenase	0
seq.4851.25	P01583	IL1A	Interleukin-1 alpha	0
seq.19364.163	P12004	PCNA	Proliferating cell nuclear antigen	0
seq.12022.12	Q13485	SMAD4	Mothers against decapentaplegic homolog 4	0
seq.2468.62	P78556	CCL20	C-C motif chemokine 20	0
seq.9283.8	P16070	CD44	CD44 antigen	0
seq.2970.60	P15514	AREG	Amphiregulin	0
seq.13088.397	P35070	BTC	Betacellulin	0
seq.14094.29	Q99075	HBEGF	Heparin-binding EGF-like growth factor	0
seq.4956.2	O14944	EREG	Epiregulin	0
seq.5035.7	P04818	TYMS	Thymidylate synthase	0
seq.14133.93	P27930	IL1R2	Interleukin-1 receptor type 2	0
seq.11361.73	P19971	TYMP	Thymidine phosphorylase	0
seq.3218.8	Q04609	FOLH1	Glutamate carboxypeptidase 2	0
seq.15452.5	P21589	NT5E	5'-Nucleotidase	0
seq.4187.49	P52209	PGD	6-phosphogluconate dehydrogenase, decarboxylating	0
seq.2879.9	P01011	SERPINA3	Alpha-1-antichymotrypsin	0
seq.3024.18	P08697	SERPINF2	Alpha-2-antiplasmin	0
seq.3708.62	P01023	A2M	Alpha-2-macroglobulin	0
seq.18380.78	P02768	ALB	Serum albumin	0
seq.16926.44	P05186	ALPL	Alkaline phosphatase, tissue-nonspecific isozyme	0
seq.3710.49	P00747	PLG	Angiostatin	0
seq.3484.60	P01019	AGT	Angiotensinogen	0
seq.3344.60	P01008	SERPINC1	Antithrombin-III	0
seq.7127.3	P02652	APOA2	Apolipoprotein A-II	0
seq.15364.101	P02654	APOC1	Apolipoprotein C-I	0
seq.2418.55	P02649	APOE	Apolipoprotein E	0
seq.4912.17	P17174	GOT1	Aspartate aminotransferase, cytoplasmic	0
seq.8288.27	P02749	APOH	Beta-2-glycoprotein 1	0
seq.10574.10	P61769	B2M	Beta-2-microglobulin	0
seq.3486.58	P05230	FGF1	Fibroblast growth factor 1	0
seq.2558.51	P01189	POMC	Beta-endorphin	0
seq.15644.1	P43251	BTD	Biotinidase	0
seq.15666.21	P12643	BMP2	Bone morphogenetic protein 2	0
seq.5801.72	P01138	NGF	beta-nerve growth factor	0
seq.16751.15	P16860	NPPB	Natriuretic peptides B	0
seq.2753.2	P02745|P02746|P02747	C1QA|C1QB|C1QC	Complement C1q subcomponent	0
seq.3285.23	P00736	C1R	Complement C1r subcomponent	0
seq.20203.45	P09871	C1S	Complement C1s subcomponent	0
seq.2683.1	P01024	C3	Complement C3b, inactivated	0
seq.18821.9	P0C0L4|P0C0L5	C4A|C4B	C4a anaphylatoxin	0
seq.2429.27	P07357|P07358|P07360	C8A|C8B|C8G	Complement component C8	0
seq.15565.102	Q8WXI7	MUC16	Mucin-16	0
seq.2668.70	P07384|P04632	CAPN1|CAPNS1	Calpain I	0
seq.3026.5	P20810	CAST	Calpastatin	0
seq.4970.55	P00918	CA2	Carbonic anhydrase 2	0
seq.2431.17	P08311	CTSG	Cathepsin G	0
seq.8465.52	P09668	CTSH	Cathepsin H	0
seq.4785.30	P08185	SERPINA6	Corticosteroid-binding globulin	0
seq.9840.2	P60953	CDC42	Cell division control protein 42 homolog	0
seq.17453.34	P00450	CP	Ceruloplasmin	0
seq.5671.1	P17538	CTRB1	Chymotrypsinogen B	0
seq.4876.32	P00740	F9	Coagulation factor IX	0
seq.3184.25	P08709	F7	Coagulation factor VII	0
seq.13499.30	P00451	F8	Coagulation Factor VIII	0
seq.3800.71	P12277	CKB	Creatine kinase B-type	0
seq.3714.49	P12277|P06732	CKB|CKM	Creatine kinase M-type:Creatine kinase B-type heterodimer	0
seq.3022.4	P16410	CTLA4	Cytotoxic T-lymphocyte protein 4	0
seq.15574.37	P20248	CCNA2	Cyclin-A2	0
seq.2942.50	P99999	CYCS	Cytochrome c	0
seq.2943.5	P08684	CYP3A4	Cytochrome P450 3A4	0
seq.13671.40	P08246	ELANE	Neutrophil elastase	0
seq.2201.17	P39060	COL18A1	Endostatin	0
seq.6495.14	P05305	EDN1	Endothelin-1	0
seq.12574.36	P20800	EDN2	Endothelin-2	0
seq.5813.58	P01588	EPO	Erythropoietin	0
seq.2855.49	P27361	MAPK3	Mitogen-activated protein kinase 3	0
seq.4159.130	P08603	CFH	Complement factor H	0
seq.5934.1	P02794|P02792	FTH1|FTL	Ferritin	0
seq.20064.24	P02751	FN1	Fibronectin-1 Fragment 2	0
seq.2827.23	P78423	CX3CL1	Fractalkine	0
seq.15589.1	P02774	GC	Vitamin D-binding protein	0
seq.4891.50	P01275	GCG	Glucagon	0
seq.19273.3	P00390	GSR	Glutathione reductase, mitochondrial	0
seq.3054.3	P00738	HP	Haptoglobin	0
seq.14073.31	P02790	HPX	Hemopexin	0
seq.2681.23	P14210	HGF	Hepatocyte growth factor	0
seq.18900.37	P01112	HRAS	GTPase HRas	0
seq.11103.24	P04792	HSPB1	Heat shock protein beta-1	0
seq.3852.19	P25685	DNAJB1	DnaJ homolog subfamily B member 1	0
seq.2682.68	P10809	HSPD1	60 kDa heat shock protein, mitochondrial	0
seq.10721.76	P0DMV8	HSPA1A	Heat shock 70 kDa protein 1A	0
seq.5467.15	P08238	HSP90AB1	Heat shock protein HSP 90-beta	0
seq.10356.21	P05412	JUN	Transcription factor AP-1	0
seq.5825.49	P15260	IFNGR1	Interferon gamma receptor 1	0
seq.11089.7	P01876|P01877	IGHA1|IGHA2	Immunoglobulin A	0
seq.4916.2	P01880	IGHD	Immunoglobulin D	0
seq.4135.84	P01854	IGHE	Immunoglobulin E	0
seq.13741.36	P08833	IGFBP1	Insulin-like growth factor-binding protein 1	0
seq.22985.160	P18065	IGFBP2	Insulin-like growth factor-binding protein 2	0
seq.2744.57	P01857	IGHG1	Immunoglobulin G	0
seq.3069.52	P01871	IGHM	Immunoglobulin M	0
seq.4493.92	P20809	IL11	Interleukin-11	0
seq.2774.10	Q14005	IL16	Interleukin-16	0
seq.3070.1	P60568	IL2	Interleukin-2	0
seq.4717.55	P08700	IL3	Interleukin-3	0
seq.13663.2	P05112	IL4	Interleukin-4	0
seq.11071.1	P05113	IL5	Interleukin-5	0
seq.14049.17	P13232	IL7	Interleukin-7	0
seq.5834.18	P15248	IL9	Interleukin-9	0
seq.15343.337	P01042	KNG1	Kininogen, HMW, Two Chain	0
seq.3890.8	P07195	LDHB	L-lactate dehydrogenase B chain	0
seq.14755.4	P02788	LTF	Lactotransferrin	0
seq.13959.7	P28838	LAP3	Cytosol aminopeptidase	0
seq.2953.31	P01215|P01229	CGA|LHB	Luteinizing hormone	0
seq.3505.6	P01374|Q06643	LTA|LTB	Lymphotoxin alpha1:beta2	0
seq.2636.10	P36941	LTBR	Tumor necrosis factor receptor superfamily member 3	0
seq.13748.4	P80075	CCL8	C-C motif chemokine 8	0
seq.22969.12	P80098	CCL7	C-C motif chemokine 7	0
seq.4144.13	Q99616	CCL13	C-C motif chemokine 13	0
seq.4924.32	P03956	MMP1	Interstitial collagenase	0
seq.4925.54	P45452	MMP13	Collagenase 3	0
seq.2788.55	P08254	MMP3	Stromelysin-1	0
seq.2789.26	P09237	MMP7	Matrilysin	0
seq.2954.56	P22894	MMP8	Neutrophil collagenase	0
seq.2579.17	P14780	MMP9	Matrix metalloproteinase-9	0
seq.2731.29	P16435	POR	NADPH--cytochrome P450 reductase	0
seq.14063.17	P13725	OSM	Oncostatin-M	0
seq.15431.31	P00480	OTC	Ornithine carbamoyltransferase, mitochondrial	0
seq.14110.200	P09486	SPARC	SPARC	0
seq.19640.2	P01270	PTH	Parathyroid Hormone1-34	0
seq.4499.21	P04085	PDGFA	Platelet-derived growth factor subunit A	0
seq.4149.8	P01127	PDGFB	Platelet-derived growth factor subunit B	0
seq.4272.46	P06744	GPI	Glucose-6-phosphate isomerase	0
seq.19574.5	P08514|P05106	ITGA2B|ITGB3	Integrin alpha-IIb: beta-3 complex	0
seq.4152.58	P03952	KLKB1	Plasma kallikrein	0
seq.3389.7	P05154	SERPINA5	Plasma serine protease inhibitor	0
seq.2644.11	P17252	PRKCA	Protein kinase C alpha type	0
seq.5475.10	P05771	PRKCB	Protein kinase C beta type (splice variant beta-II)	0
seq.5476.66	P05129	PRKCG	Protein kinase C gamma type	0
seq.2645.54	Q05513	PRKCZ	Protein kinase C zeta type	0
seq.4154.57	P16109	SELP	P-selectin	0
seq.17516.7	P20336	RAB3A	Ras-related protein Rab-3A	0
seq.2523.31	P13501	CCL5	C-C motif chemokine 5	0
seq.9855.10	P61586	RHOA	Transforming protein RhoA	0
seq.15515.2	P0DJI8	SAA1	Serum amyloid A-1 protein	0
seq.2474.54	P02743	APCS	Serum amyloid P-component	0
seq.15447.45	Q00796	SORD	Sorbitol dehydrogenase	0
seq.13944.3	P0DMM9	SULT1A3	Sulfotransferase 1A3	0
seq.9829.91	Q06520	SULT2A1	Bile salt sulfotransferase	0
seq.16932.5	P49888	SULT1E1	Estrogen sulfotransferase	0
seq.2794.60	P00441	SOD1	Superoxide dismutase [Cu-Zn]	0
seq.3472.40	O15392	BIRC5	Baculoviral IAP repeat-containing protein 5	0
seq.14108.15	P01137	TGFB1	Transforming growth factor beta-1	0
seq.8813.160	P10599	TXN	Thioredoxin	0
seq.3873.51	P07202	TPO	Thyroid peroxidase	0
seq.2706.69	P05543	SERPINA7	Thyroxine-binding globulin	0
seq.2211.9	P01033	TIMP1	Metalloproteinase inhibitor 1	0
seq.2278.61	P16035	TIMP2	Metalloproteinase inhibitor 2	0
seq.4703.87	P01374	LTA	Lymphotoxin-alpha	0
seq.5947.90	P40225	THPO	Thrombopoietin	0
seq.8833.20	P50591	TNFSF10	Tumor necrosis factor ligand superfamily member 10	0
seq.6895.1	P02786	TFRC	Transferrin receptor protein 1:Cytoplasmic domain	0
seq.4162.54	P02787	TF	Serotransferrin	0
seq.3049.61	P07477	PRSS1	Trypsin-1	0
seq.2846.24	P62979	RPS27A	Ubiquitin+1, truncated mutation for UbB	0
seq.17702.53	P22309	UGT1A1	UDP-glucuronosyltransferase 1-1	0
seq.7891.45	P19224	UGT1A6	UDP-glucuronosyltransferase 1-6	0
seq.4158.54	P00749	PLAU	Urokinase-type plasminogen activator	0
seq.3522.57	P01282	VIP	Vasoactive Intestinal Peptide	0
seq.13125.45	P04004	VTN	Vitronectin	0
seq.16015.19	P24298	GPT	Alanine aminotransferase 1	0
seq.4906.35	P12259	F5	Coagulation Factor V	0
seq.3052.8	P48023	FASLG	Tumor necrosis factor ligand superfamily member 6, soluble form	0
seq.12406.119	O95661	DIRAS3	GTP-binding protein Di-Ras3	0
seq.16305.10	P55287	CDH11	Cadherin-11:Extracellular domain	0
seq.3213.65	P14543	NID1	Nidogen-1	0
seq.10479.18	P09238	MMP10	Stromelysin-2	0
seq.15540.6	P08670	VIM	Vimentin	0
seq.5354.11	P05783	KRT18	Keratin, type I cytoskeletal 18	0
seq.5463.22	P54826	GAS1	Growth arrest-specific protein 1	0
seq.2973.15	P16671	CD36	Platelet glycoprotein 4	0
seq.4993.16	Q16772	GSTA3	Glutathione S-transferase A3	0
seq.7765.15	O43736	ITM2A	Integral membrane protein 2A	0
seq.4132.27	P19883	FST	Follistatin	0
seq.14102.6	P22749	GNLY	Granulysin	0
seq.6373.54	P80370	DLK1	Protein delta homolog 1	0
seq.2836.68	P80188	LCN2	Neutrophil gelatinase-associated lipocalin	0
seq.4915.64	P69905|P68871	HBA1|HBB	Hemoglobin	0
seq.11388.75	Q14508	WFDC2	WAP four-disulfide core domain protein 2	0
seq.14031.18	P21781	FGF7	Fibroblast growth factor 7	0
seq.3498.53	Q16552	IL17A	Interleukin-17A	0
seq.5661.15	Q14116	IL18	Interleukin-18	0
seq.10367.62	P29459|P29460	IL12A|IL12B	Interleukin-12	0
seq.13723.6	P22301	IL10	Interleukin-10	0
seq.20093.9	P19320	VCAM1	Vascular cell adhesion protein 1	0
seq.2695.25	P16284	PECAM1	Platelet endothelial cell adhesion molecule	0
seq.4840.73	P09919	CSF3	Granulocyte colony-stimulating factor	0
seq.10339.48	P09104	ENO2	Gamma-enolase	0
seq.11383.41	P08729	KRT7	Keratin, type II cytoskeletal 7	0
seq.21244.57	P06748	NPM1	Nucleophosmin	0
seq.4829.43	P31947	SFN	14-3-3 protein sigma	0
seq.16914.104	P08571	CD14	Monocyte differentiation antigen CD14, soluble	0
seq.4464.10	Q9BZZ2	SIGLEC1	Sialoadhesin	0
seq.5441.67	P19429	TNNI3	Troponin I, cardiac muscle	0
seq.4696.2	P05413	FABP3	Fatty acid-binding protein, heart	0
seq.19568.17	P40933	IL15	Interleukin-15	0
seq.2609.59	P01034	CST3	Cystatin-C	0
seq.11067.13	P02818	BGLAP	Osteocalcin	0
seq.3037.62	P01584	IL1B	Interleukin-1 beta	0
seq.2580.83	P05164	MPO	Myeloperoxidase	0
seq.3450.4	Q92876	KLK6	Kallikrein-6	0
seq.15346.31	P01579	IFNG	Interferon gamma	0
seq.15591.28	P07203	GPX1	Glutathione peroxidase 1	0
seq.5008.51	P04179	SOD2	Superoxide dismutase [Mn], mitochondrial	0
seq.5701.81	P05452	CLEC3B	Tetranectin	0
seq.14127.240	P01574	IFNB1	Interferon beta	0
seq.15529.33	P21291	CSRP1	Cysteine and glycine-rich protein 1	0
seq.14034.22	P09758	TACSTD2	Tumor-associated calcium signal transducer 2	0
seq.4542.24	P10909	CLU	Clusterin	0
seq.2843.13	O43291	SPINT2	Kunitz-type protease inhibitor 2	0
seq.2816.50	P50895	BCAM	Basal Cell Adhesion Molecule	0
seq.8832.55	Q10589	BST2	Bone marrow stromal antigen 2	0
seq.6504.65	Q9Y4K0	LOXL2	Lysyl oxidase homolog 2	0
seq.8046.9	P09382	LGALS1	Galectin-1	0
seq.12976.49	O60504	SORBS3	Vinexin b	0
seq.13738.8	P08476	INHBA	Inhibin beta A chain	0
seq.15602.43	P08887	IL6R	Interleukin-6 receptor subunit alpha	0
seq.3470.1	P16581	SELE	E-selectin	0
seq.2687.2	Q16674	MIA	Melanoma-derived growth regulatory protein	0
seq.15444.45	P48594	SERPINB4	Serpin B4	0
seq.5001.6	O75556	SCGB2A1	Mammaglobin-B	0
seq.2654.19	P19438	TNFRSF1A	Tumor necrosis factor receptor superfamily member 1A	0
seq.2811.27	Q15389	ANGPT1	Angiopoietin-1	0
seq.2991.9	P14778	IL1R1	Interleukin-1 receptor type 1	0
seq.3336.50	P10646	TFPI	Tissue factor pathway inhibitor	0
seq.13228.75	Q00987	MDM2	E3 ubiquitin-protein ligase Mdm2	0
seq.18291.8	P38936	CDKN1A	Cyclin-dependent kinase inhibitor 1	0
seq.4988.49	P22455	FGFR4	Fibroblast growth factor receptor 4	0
seq.12591.27	O60890	OPHN1	Oligophrenin-1	0
seq.3497.13	P01563	IFNA2	Interferon alpha-2	0
seq.5133.17	P37173	TGFBR2	TGF-beta receptor type-2	0
seq.16814.13	Q13642	FHL1	Four and a half LIM domains protein 1	0
seq.14077.6	O75636	FCN3	Ficolin-3	0
seq.9897.9	Q14566	MCM6	DNA replication licensing factor MCM6	0
seq.12577.100	P39748	FEN1	Flap endonuclease 1	0
seq.4163.5	P0C0S5	H2AZ1	Histone H2A.z	0
seq.2652.15	Q03405	PLAUR	Urokinase plasminogen activator surface receptor	0
seq.3073.51	O95998	IL18BP	Interleukin-18-binding protein	0
seq.9826.135	P49789	FHIT	Bis(5'-adenosyl)-triphosphatase	0
seq.10463.23	P09923	ALPI	Intestinal-type alkaline phosphatase	0
seq.5692.79	P01375	TNF	Tumor necrosis factor	0
seq.2617.56	P21860	ERBB3	Receptor tyrosine-protein kinase erbB-3	0
seq.11281.6	Q14451	GRB7	Growth factor receptor-bound protein 7	0
seq.5024.67	P06400	RB1	Retinoblastoma-associated protein	0
seq.3143.3	P01730	CD4	T-cell surface glycoprotein CD4	0
seq.3186.2	P06681	C2	Complement C2	0
seq.15569.15	P02458	COL2A1	Collagen Type II	0
seq.8304.50	O00300	TNFRSF11B	Tumor necrosis factor receptor superfamily member 11B	0
seq.14061.48	O14788	TNFSF11	Tumor necrosis factor ligand superfamily member 11	0
seq.6472.40	P40967	PMEL	Melanocyte protein PMEL	0
seq.2962.50	P12272	PTHLH	Parathyroid hormone-related protein	0
seq.10001.7	P04049	RAF1	RAF proto-oncogene serine/threonine-protein kinase	0
seq.10362.35	P01106	MYC	Myc proto-oncogene protein	0
seq.17682.1	P15529	CD46	Membrane cofactor protein	0
seq.10473.2	Q03403	TFF2	Trefoil factor 2	0
seq.2911.27	P21741	MDK	Midkine	0
seq.8759.29	Q9NPC4	A4GALT	Lactosylceramide 4-alpha-galactosyltransferase	0
seq.3078.1	P49763	PGF	Placenta growth factor	0
seq.17752.24	P78540	ARG2	Arginase-2, mitochondrial	0
seq.19567.1	P00533	EGFR	Epidermal growth factor receptor variant III	0
seq.4240.31	P14618	PKM	Pyruvate kinase PKM	0
seq.4834.61	P29317	EPHA2	Ephrin type-A receptor 2	0
seq.2975.19	P29279	CCN2	Connective tissue growth factor	0
seq.11150.3	P12109	COL6A1	Collagen alpha-1(VI) chain	0
seq.2190.55	P03951	F11	Coagulation Factor XI	0
seq.10741.22	P09603	CSF1	Macrophage colony-stimulating factor 1	0
seq.13113.7	P10451	SPP1	Osteopontin	0
seq.15584.9	P36980	CFHR2	Complement factor H-related protein 2	0
seq.6471.53	Q92496	CFHR4	Complement factor H-related protein 4	0
seq.16836.1	Q02985	CFHR3	Complement factor H-related protein 3	0
seq.12975.11	P35900	KRT20	Keratin, type I cytoskeletal 20	0
seq.3192.3	Q96KP4	CNDP2	Cytosolic non-specific dipeptidase	0
seq.5359.65	P11309	PIM1	Serine/threonine-protein kinase pim-1	0
seq.3045.72	P21246	PTN	Pleiotrophin	0
seq.3474.19	P07996	THBS1	Thrombospondin-1	0
seq.3291.30	P06734	FCER2	Low affinity immunoglobulin epsilon Fc receptor	0
seq.11513.92	P28907	CD38	ADP-ribosyl cyclase/cyclic ADP-ribose hydrolase 1	0
seq.8418.30	P35222	CTNNB1	Catenin beta-1	0
seq.5392.73	P25445	FAS	Tumor necrosis factor receptor superfamily member 6	0
seq.12576.21	P43357	MAGEA3	Melanoma-associated antigen 3	0
seq.4148.49	Q13219	PAPPA	Pappalysin-1	0
seq.19333.4	P61978	HNRNPK	Heterogeneous nuclear ribonucleoprotein K	0
seq.11184.51	P10645	CHGA	Chromogranin-A	0
seq.2831.29	Q9UBX7	KLK11	Kallikrein-11	0
seq.14115.34	P35318	ADM	Adrenomedullin	0
seq.13732.79	Q16619	CTF1	Cardiotrophin-1	0
seq.9377.25	P21583	KITLG	Kit ligand	0
seq.7115.5	P04279	SEMG1	Semenogelin-1	0
seq.3347.9	P25098	GRK2	beta-adrenergic receptor kinase 1	0
seq.16810.3	P31150	GDI1	Rab GDP dissociation inhibitor alpha	0
seq.17722.5	Q02790	FKBP4	Peptidyl-prolyl cis-trans isomerase FKBP4	0
seq.9883.29	Q04760	GLO1	Lactoylglutathione lyase	0
seq.5019.16	P09936	UCHL1	Ubiquitin carboxyl-terminal hydrolase isozyme L1	0
seq.4831.4	P14151	SELL	L-Selectin	0
seq.7131.8	P11597	CETP	Cholesteryl ester transfer protein	0
seq.4342.10	P05362	ICAM1	Intercellular adhesion molecule 1	0
seq.16927.9	P00488|P05160	F13A1|F13B	Coagulation factor XIII	0
seq.6461.54	P02656	APOC3	Apolipoprotein C-III	0
seq.6350.43	P02655	APOC2	Apolipoprotein C-II	0
seq.15453.3	P02760	AMBP	Alpha-1-microglobulin	0
seq.2697.7	P02776	PF4	Platelet factor 4	0
seq.2480.58	P35625	TIMP3	Metalloproteinase inhibitor 3	0
seq.16765.52	P02775	PPBP	Platelet basic protein	0
seq.5532.53	P11362	FGFR1	Fibroblast growth factor receptor 1	0
seq.5356.2	P14174	MIF	Macrophage migration inhibitory factor	0
seq.4128.27	O00175	CCL24	C-C motif chemokine 24	0
seq.15576.158	P12724	RNASE3	Eosinophil cationic protein	0
seq.15417.3	P36952	SERPINB5	Serpin B5	0
seq.5451.1	Q13740	ALCAM	CD166 antigen	0
seq.13701.2	O43927	CXCL13	C-X-C motif chemokine 13	0
seq.2192.63	Q9Y4X3	CCL27	C-C motif chemokine 27	0
seq.2979.8	P42830	CXCL5	C-X-C motif chemokine 5	0
seq.9168.31	Q9Y258	CCL26	C-C motif chemokine 26	0
seq.4123.60	P08620	FGF4	Fibroblast growth factor 4	0
seq.3495.15	P80162	CXCL6	C-X-C motif chemokine 6	0
seq.2985.35	P09341	CXCL1	Growth-regulated alpha protein	0
seq.13687.5	P22362	CCL1	C-C motif chemokine 1	0
seq.14756.29	P13598	ICAM2	Intercellular adhesion molecule 2	0
seq.2649.77	P32942	ICAM3	Intercellular adhesion molecule 3	0
seq.3503.4	P56199|P05556	ITGA1|ITGB1	Integrin alpha-I: beta-1 complex	0
seq.4917.62	P06756|P18084	ITGAV|ITGB5	Integrin alpha-V: beta-5 complex	0
seq.4141.79	P02778	CXCL10	C-X-C motif chemokine 10	0
seq.5400.52	P48357	LEPR	Leptin receptor, soluble	0
seq.7790.21	P15018	LIF	Leukemia inhibitory factor	0
seq.14078.69	P47992	XCL1	Lymphotactin	0
seq.4922.13	Q99731	CCL19	C-C motif chemokine 19	0
seq.14109.15	Q16663	CCL15	C-C motif chemokine 15	0
seq.2960.66	P27918	CFP	Properdin	0
seq.2516.57	O00585	CCL21	C-C motif chemokine 21	0
seq.3519.3	Q92583	CCL17	C-C motif chemokine 17	0
seq.14068.29	O15444	CCL25	C-C motif chemokine 25	0
seq.2844.53	P35590	TIE1	Tyrosine-protein kinase receptor Tie-1, soluble	0
seq.3773.15	Q02763	TEK	Angiopoietin-1 receptor, soluble	0
seq.3651.50	P35968	KDR	Vascular endothelial growth factor receptor 2	0
seq.15513.108	Q16651	PRSS8	Prostasin	0
seq.2524.56	P09429	HMGB1	High mobility group protein B1	0
seq.15460.9	P27487	DPP4	Dipeptidyl peptidase 4	0
seq.4913.78	O15467	CCL16	C-C motif chemokine 16	0
seq.2913.1	P55773	CCL23	C-C motif chemokine 23	0
seq.2890.59	Q9NRJ3	CCL28	C-C motif chemokine 28	0
seq.9343.16	P14784	IL2RB	Interleukin-2 receptor subunit beta	0
seq.2634.2	P31785	IL2RG	Cytokine receptor common subunit gamma	0
seq.3055.54	P24394	IL4R	Interleukin-4 receptor subunit alpha	0
seq.3074.6	P18428	LBP	Lipopolysaccharide-binding protein	0
seq.13098.93	O43915	VEGFD	Vascular endothelial growth factor D	0
seq.16315.105	P17948	FLT1	Vascular endothelial growth factor receptor 1	0
seq.16035.8	P35916	FLT4	Vascular endothelial growth factor receptor 3	0
seq.18171.25	O14625	CXCL11	C-X-C motif chemokine 11	0
seq.13678.169	P00746	CFD	Complement factor D	0
seq.2567.5	P05156	CFI	Complement factor I	0
seq.2900.53	Q16627	CCL14	C-C motif chemokine 14	0
seq.5268.49	P51512	MMP16	Matrix metalloproteinase-16	0
seq.2838.53	Q9ULZ9	MMP17	Matrix metalloproteinase-17	0
seq.2714.78	Q12904	AIMP1	Endothelial monocyte-activating polypeptide 2	0
seq.15560.52	P20062	TCN2	Transcobalamin-2	0
seq.11104.13	P36222	CHI3L1	Chitinase-3-like protein 1	0
seq.4989.7	P02679	FGG	Fibrinogen gamma chain	0
seq.13089.6	Q16665	HIF1A	Hypoxia-inducible factor 1-alpha	0
seq.10938.13	P19256	CD58	Lymphocyte function-associated antigen 3	0
seq.5264.65	P27797	CALR	Calreticulin	0
seq.13728.19	P30040	ERP29	Endoplasmic reticulum resident protein 29	0
seq.4719.58	P30101	PDIA3	Protein disulfide-isomerase A3	0
seq.19637.9	P06850	CRH	Corticoliberin	0
seq.10534.40	P09874	PARP1	Poly [ADP-ribose] polymerase 1:BRCA1 C-terminal:BRCA1 C-terminus domian	0
seq.5843.60	Q96KQ7	EHMT2	Histone-lysine N-methyltransferase EHMT2	0
seq.9918.23	P05937	CALB1	Calbindin	0
seq.13576.15	P09211	GSTP1	Glutathione S-transferase P	0
seq.9753.17	P15311	EZR	Ezrin	0
seq.7660.21	P67936	TPM4	Tropomyosin alpha-4 chain	0
seq.5335.73	P08133	ANXA6	Annexin A6	0
seq.2647.66	P50395	GDI2	Rab GDP dissociation inhibitor beta	0
seq.11105.171	P06733	ENO1	Alpha-enolase	0
seq.5020.50	P00558	PGK1	Phosphoglycerate kinase 1	0
seq.4306.4	P29401	TKT	Transketolase	0
seq.4903.72	Q08209|P63098	PPP3CA|PPP3R1	Calcineurin	0
seq.4188.1	O43488	AKR7A2	Aflatoxin B1 aldehyde reductase member 2	0
seq.16606.85	P15121	AKR1B1	Aldose reductase	0
seq.10800.15	P50454	SERPINH1	Serpin H1	0
seq.7215.18	P00387	CYB5R3	NADH-cytochrome b5 reductase 3	0
seq.13689.2	P11926	ODC1	Ornithine decarboxylase	0
seq.19602.36	P17535	JUND	Transcription factor jun-D	0
seq.5660.51	P08294	SOD3	Extracellular superoxide dismutase [Cu-Zn]	0
seq.4423.77	Q07817	BCL2L1	Bcl-2-like protein 1	0
seq.10087.10	P02489	CRYAA	Alpha-crystallin A chain	0
seq.16057.6	P11717	IGF2R	Cation-independent mannose-6-phosphate receptor	0
seq.14106.46	P52306	RAP1GDS1	Rap1 GTPase-GDP dissociation stimulator 1	0
seq.5011.11	P43490	NAMPT	Nicotinamide phosphoribosyltransferase	0
seq.5909.51	P15531	NME1	Nucleoside diphosphate kinase A	0
seq.6448.36	Q99985	SEMA3C	Semaphorin-3C	0
seq.5870.23	Q92934	BAD	Bcl2-associated agonist of cell death	0
seq.3413.50	Q16548	BCL2A1	Bcl-2-related protein A1	0
seq.5798.3	P55957	BID	BH3-interacting domain death agonist	0
seq.17451.13	O43521	BCL2L11	Bcl-2-like protein 11	0
seq.8882.1	P78536	ADAM17	Disintegrin and metalloproteinase domain-containing protein 17:Cytoplasmic domain	0
seq.9522.3	O95831	AIFM1	Apoptosis-inducing factor 1, mitochondrial	0
seq.3593.72	P42574	CASP3	Caspase-3	0
seq.18158.45	Q14790	CASP8	Caspase-8	0
seq.21450.333	Q92851	CASP10	Caspase-10:region 2	0
seq.15627.83	P31749	AKT1	RAC-alpha serine/threonine-protein kinase	0
seq.14685.17	P31751	AKT2	RAC-beta serine/threonine-protein kinase	0
seq.19328.51	O96017	CHEK2	Serine/threonine-protein kinase Chk2	0
seq.10046.55	Q13490	BIRC2	Baculoviral IAP repeat-containing protein 2	0
seq.3122.6	Q9NR28	DIABLO	Diablo homolog, mitochondrial	0
seq.2599.51	P41273	TNFSF9	Tumor necrosis factor ligand superfamily member 9	0
seq.13726.4	P33681	CD80	T-lymphocyte activation antigen CD80	0
seq.5070.76	O95407	TNFRSF6B	Tumor necrosis factor receptor superfamily member 6B	0
seq.3066.12	P17931	LGALS3	Galectin-3	0
seq.3881.49	P63167	DYNLL1	Dynein light chain 1, cytoplasmic	0
seq.10396.6	Q07820	MCL1	Induced myeloid leukemia cell differentiation protein Mcl-1	0
seq.9874.28	P42772	CDKN2B	Cyclin-dependent kinase 4 inhibitor B	0
seq.12879.5	P28749	RBL1	Retinoblastoma-like protein 1	0
seq.12376.85	P55273	CDKN2D	Cyclin-dependent kinase 4 inhibitor D	0
seq.20161.41	P13591	NCAM1	Neural cell adhesion molecule 1	0
seq.13631.1	Q15291	RBBP5	Retinoblastoma-binding protein 5	0
seq.7751.121	Q96HF1	SFRP2	Secreted frizzled-related protein 2	0
seq.13097.11	Q92843	BCL2L2	Bcl-2-like protein 2	0
seq.13614.6	Q92793	CREBBP	CREB-binding protein	0
seq.3848.14	P04406	GAPDH	Glyceraldehyde-3-phosphate dehydrogenase	0
seq.12517.52	O14737	PDCD5	Programmed cell death protein 5	0
seq.9923.6	Q07889	SOS1	Son of sevenless homolog 1	0
seq.5464.52	P62993	GRB2	Growth factor receptor-bound protein 2	0
seq.2864.2	Q02750	MAP2K1	Dual specificity mitogen-activated protein kinase kinase 1	0
seq.2833.20	Q9Y5K2	KLK4	Kallikrein-4	0
seq.2618.10	Q15303	ERBB4	Receptor tyrosine-protein kinase erbB-4	0
seq.9873.17	P11474	ESRRA	Steroid hormone receptor ERR1	0
seq.16593.3	Q13158	FADD	FAS-associated death domain protein	0
seq.16298.84	Q9UNK4	PLA2G2D	Group IID secretory phospholipase A2	0
seq.9380.2	Q9BX93	PLA2G12B	Group XIIB secretory phospholipase A2-like protein	0
seq.14158.17	P08758	ANXA5	Annexin A5	0
seq.19584.33	P31371	FGF9	Fibroblast growth factor 9	0
seq.3534.14	P29965	CD40LG	CD40 ligand	0
seq.14039.33	Q9Y337	KLK5	Kallikrein-5	0
seq.5758.49	Q9UKQ9	KLK9	Kallikrein-9	0
seq.2620.4	P40189	IL6ST	Interleukin-6 receptor subunit beta	0
seq.13708.56	O60259	KLK8	Kallikrein-8	0
seq.3199.54	Q9UKR0	KLK12	Kallikrein-12	0
seq.11152.46	Q9UKR3	KLK13	Kallikrein-13	0
seq.4995.16	P15428	HPGD	15-hydroxyprostaglandin dehydrogenase [NAD(+)]	0
seq.14047.78	P23560	BDNF	Brain-derived neurotrophic factor	0
seq.3808.76	P21802	FGFR2	Fibroblast growth factor receptor 2	0
seq.5658.64	P05160	F13B	Coagulation factor XIII B chain	0
seq.3348.49	P13497	BMP1	Bone morphogenetic protein 1	0
seq.16748.1	P12645	BMP3	Bone morphogenetic protein 3	0
seq.15667.39	P12644	BMP4	Bone morphogenetic protein 4	0
seq.19239.5	P84077	ARF1	ADP-ribosylation factor 1	0
seq.5730.60	O95715	CXCL14	C-X-C motif chemokine 14	0
seq.18868.7	Q13185	CBX3	Chromobox protein homolog 3	0
seq.2870.29	P63000	RAC1	Ras-related C3 botulinum toxin substrate 1	0
seq.2475.1	P10721	KIT	Mast/stem cell growth factor receptor Kit	0
seq.3518.54	Q96IY4	CPB2	Carboxypeptidase B2	0
seq.2436.49	Q9H2A7	CXCL16	C-X-C motif chemokine 16	0
seq.9443.137	P43235	CTSK	Cathepsin K	0
seq.3611.70	P42892	ECE1	Endothelin-converting enzyme 1:Extracellular domain	0
seq.13669.6	P22607	FGFR3	Fibroblast growth factor receptor 3:Extracellular domain	0
seq.4910.21	P04054	PLA2G1B	Phospholipase A2	0
seq.13670.81	Q9NZK7	PLA2G2E	Group IIE secretory phospholipase A2	0
seq.2949.6	O15496	PLA2G10	Group 10 secretory phospholipase A2	0
seq.15668.19	P34820	BMP8B	Bone morphogenetic protein 8B	0
seq.2666.53	P07585	DCN	Decorin	0
seq.19606.28	Q14623	IHH	Indian hedgehog protein	0
seq.15603.20	P17301	ITGA2	Integrin alpha-2	0
seq.9869.28	P19838	NFKB1	Nuclear factor NF-kappa-B p105 subunit	0
seq.9838.4	Q15797	SMAD1	Mothers against decapentaplegic homolog 1	0
seq.10363.13	P84022	SMAD3	Mothers against decapentaplegic homolog 3	0
seq.10364.6	Q15796	SMAD2	Mothers against decapentaplegic homolog 2	0
seq.3232.28	P13686	ACP5	Tartrate-resistant acid phosphatase type 5	0
seq.11836.144	Q08345	DDR1	Epithelial discoidin domain-containing receptor 1	0
seq.15381.45	Q16832	DDR2	Discoidin domain-containing receptor 2	0
seq.11617.1	P20701	ITGAL	Integrin alpha-L	0
seq.12750.9	P05107	ITGB2	Integrin beta-2	0
seq.7100.31	P06729	CD2	T-cell surface antigen CD2	0
seq.14025.18	Q07011	TNFRSF9	Tumor necrosis factor receptor superfamily member 9	0
seq.2806.49	P36896	ACVR1B	Activin receptor type-1B	0
seq.19208.8	P27037	ACVR2A	Activin receptor type-2A	0
seq.9412.52	Q13705	ACVR2B	Activin receptor type-2B	0
seq.5337.64	P42081	CD86	T-lymphocyte activation antigen CD86	0
seq.10550.37	O00238	BMPR1B	Bone morphogenetic protein receptor type-1B	0
seq.4862.63	Q13873	BMPR2	Bone morphogenetic protein receptor type-2	0
seq.5412.53	P26842	CD27	CD27 antigen	0
seq.13668.44	Q06418	TYRO3	Tyrosine-protein kinase receptor TYRO3	0
seq.3431.54	P21709	EPHA1	Ephrin type-A receptor 1	0
seq.14153.8	P52797	EFNA3	Ephrin-A3	0
seq.14050.61	P52798	EFNA4	Ephrin-A4	0
seq.2615.60	P52803	EFNA5	Ephrin-A5	0
seq.2514.65	Q15768	EFNB3	Ephrin-B3:Extracellular domain	0
seq.2515.14	O00451	GFRA2	GDNF family receptor alpha-2	0
seq.2505.49	O60609	GFRA3	GDNF family receptor alpha-3	0
seq.10472.53	Q92956	TNFRSF14	Tumor necrosis factor receptor superfamily member 14	0
seq.4234.8	Q01638	IL1RL1	Interleukin-1 receptor-like 1	0
seq.2631.50	Q08334	IL10RB	Interleukin-10 receptor subunit beta	0
seq.2633.52	P78552	IL13RA1	Interleukin-13 receptor subunit alpha-1	0
seq.14054.17	Q13261	IL15RA	Interleukin-15 receptor subunit alpha	0
seq.14079.14	Q13478	IL18R1	Interleukin-18 receptor 1	0
seq.13682.47	P07333	CSF1R	Macrophage colony-stimulating factor 1 receptor	0
seq.4246.40	P32004	L1CAM	Neural cell adhesion molecule L1	0
seq.3459.49	P09619	PDGFRB	Platelet-derived growth factor receptor beta	0
seq.4832.75	O00220	TNFRSF10A	Tumor necrosis factor receptor superfamily member 10A	0
seq.5534.49	O14763	TNFRSF10B	Tumor necrosis factor receptor superfamily member 10B:Extracellular domain, TNFR-Cys domains 1-3	0
seq.14121.24	Q9UBN6	TNFRSF10D	Tumor necrosis factor receptor superfamily member 10D	0
seq.4866.59	Q16620	NTRK2	BDNF/NT-3 growth factors receptor	0
seq.2605.49	P28908	TNFRSF8	Tumor necrosis factor receptor superfamily member 8	0
seq.2449.1	P39877	PLA2G5	Calcium-dependent phospholipase A2	0
seq.2643.57	P22223	CDH3	Cadherin-3	0
seq.5659.11	P20396	TRH	Pro-Thyrotropin-releasing hormone	0
seq.4960.72	P04083	ANXA1	Annexin A1	0
seq.13700.10	P07355	ANXA2	Annexin A2	0
seq.17163.117	P12429	ANXA3	Annexin A3	0
seq.17164.15	P09525	ANXA4	Annexin A4	0
seq.15318.75	P60903	S100A10	Protein S100-A10	0
seq.5822.22	P39905	GDNF	Glial cell line-derived neurotrophic factor	0
seq.13733.5	P29460	IL12B	Interleukin-12 subunit beta	0
seq.4708.3	P14061	HSD17B1	Estradiol 17-beta-dehydrogenase 1	0
seq.3554.24	Q15848	ADIPOQ	Adiponectin	0
seq.3046.31	Q9HD89	RETN	Resistin	0
seq.11440.58	O14543	SOCS3	Suppressor of cytokine signaling 3	0
seq.23581.131	Q9UBU3	GHRL	Obestatin	0
seq.18242.8	Q15506	SPA17	Sperm surface protein Sp17	0
seq.5012.67	P00568	AK1	Adenylate kinase isoenzyme 1	0
seq.15446.25	Q02297	NRG1	Neuregulin-1, sensory and motor neuron-derived factor isoform	0
seq.13712.104	P12544	GZMA	Granzyme A	0
seq.2835.1	P12956	XRCC6	X-ray repair cross-complementing protein 6	0
seq.2876.74	P11387	TOP1	DNA topoisomerase 1	0
seq.2877.3	P63279	UBE2I	SUMO-conjugating enzyme UBC9	0
seq.2708.54	Q9UNG2	TNFSF18	Tumor necrosis factor ligand superfamily member 18	0
seq.3059.50	Q9Y275	TNFSF13B	Tumor necrosis factor ligand superfamily member 13B	0
seq.3489.9	P26441	CNTF	Ciliary neurotrophic factor	0
seq.14703.6	P58294	PROK1	Prokineticin-1	0
seq.2441.2	O15520	FGF10	Fibroblast growth factor 10	0
seq.13725.3	O43320	FGF16	Fibroblast growth factor 16	0
seq.3494.71	O60258	FGF17	Fibroblast growth factor 17	0
seq.2761.49	O76093	FGF18	Fibroblast growth factor 18	0
seq.13724.27	O95750	FGF19	Fibroblast growth factor 19	0
seq.2763.66	Q9NP95	FGF20	Fibroblast growth factor 20	0
seq.3065.65	P12034	FGF5	Fibroblast growth factor 5	0
seq.4130.71	P10767	FGF6	Fibroblast growth factor 6	0
seq.14093.10	P49771	FLT3LG	Fms-related tyrosine kinase 3 ligand	0
seq.14587.16	O95390	GDF11	Growth/differentiation factor 11	0
seq.4138.25	Q9NYY1	IL20	Interleukin-20	0
seq.13742.66	Q9GZX6	IL22	Interleukin-22	0
seq.13734.22	Q8IU54	IFNL1	Interferon lambda-1	0
seq.4397.26	Q8IZJ0	IFNL2	Interferon lambda-2	0
seq.14022.17	Q9UHF5	IL17B	Interleukin-17B	0
seq.4137.57	Q9H293	IL25	Interleukin-25	0
seq.14026.24	Q96PD4	IL17F	Interleukin-17F	0
seq.4136.40	Q8TAD2	IL17D	Interleukin-17D	0
seq.3035.80	Q9UHD0	IL19	Interleukin-19	0
seq.2783.18	P16619	CCL3L1	C-C motif chemokine 3-like 1	0
seq.2781.63	Q8NHW4	CCL4L1	C-C motif chemokine 4-like	0
seq.4145.58	P20783	NTF3	Neurotrophin-3	0
seq.4146.58	P34130	NTF4	Neurotrophin-4	0
seq.2966.65	Q9Y240	CLEC11A	Stem cell growth factor-beta	0
seq.2704.74	O14836	TNFRSF13B	Tumor necrosis factor receptor superfamily member 13B	0
seq.5939.42	O43508	TNFSF12	Tumor necrosis factor ligand superfamily member 12	0
seq.5138.50	Q9NP84	TNFRSF12A	Tumor necrosis factor receptor superfamily member 12A	0
seq.3535.84	O94907	DKK1	Dickkopf-related protein 1	0
seq.17460.51	P20591	MX1	Interferon-induced GTP-binding protein Mx1	0
seq.13642.90	O14879	IFIT3	Interferon-induced protein with tetratricopeptide repeats 3	0
seq.12439.67	Q00978	IRF9	Interferon regulatory factor 9	0
seq.10370.21	P42224	STAT1	Signal transducer and activator of transcription 1-alpha/beta	0
seq.2805.6	Q9BYF1	ACE2	Angiotensin-converting enzyme 2	0
seq.18831.6	Q96JA1	LRIG1	Leucine-rich repeats and immunoglobulin-like domains protein 1	0
seq.15390.3	P22466	GAL	Galanin	0
seq.10618.190	P98164	LRP2	Low-density lipoprotein receptor-related protein 2	0
seq.19154.41	P07093	SERPINE2	Glia-derived nexin	0
seq.10738.11	Q9UBX5	FBLN5	Fibulin-5	0
seq.10819.108	P23142	FBLN1	Fibulin-1	0
seq.3316.58	P05546	SERPIND1	Heparin cofactor 2	0
seq.9233.71	P48307	TFPI2	Tissue factor pathway inhibitor 2	0
seq.3171.57	P05067	APP	Amyloid beta A4 protein	0
seq.7210.25	P51693	APLP1	Amyloid-like protein 1	0
seq.15567.2	P20963	CD247	T-cell surface glycoprotein CD3 zeta chain	0
seq.10053.5	Q13418	ILK	Integrin-linked protein kinase	0
seq.6055.53	P17181	IFNAR1	Interferon alpha/beta receptor 1	0
seq.4908.6	P17813	ENG	Endoglin	0
seq.10672.75	P07988	SFTPB	Pulmonary surfactant-associated protein B	0
seq.3132.1	P49767	VEGFC	Vascular endothelial growth factor C	0
seq.15688.30	P49257	LMAN1	Protein ERGIC-53	0
seq.11149.3	Q15399	TLR1	Toll-like receptor 1:Cytoplasmic domain	0
seq.16918.198	O15455	TLR3	Toll-like receptor 3	0
seq.3835.11	O60603	TLR2	Toll-like receptor 2	0
seq.18935.14	O60602	TLR5	Toll-like receptor 5	0
seq.18162.167	Q9NWZ3	IRAK4	Interleukin-1 receptor-associated kinase 4	0
seq.9839.148	P58753	TIRAP	Toll/interleukin-1 receptor domain-containing adapter protein	0
seq.17696.1	Q86XR7	TICAM2	TIR domain-containing adapter molecule 2	0
seq.17151.84	Q14653	IRF3	Interferon regulatory factor 3	0
seq.4126.22	P17213	BPI	Bactericidal permeability-increasing protein	0
seq.10561.5	Q96LB9	PGLYRP3	Peptidoglycan recognition protein 3	0
seq.13963.7	Q9H0E2	TOLLIP	Toll-interacting protein	0
seq.5713.9	Q8IZI9	IFNL3	Interferon lambda-3	0
seq.7192.37	Q8IU57	IFNLR1	Interferon lambda receptor 1	0
seq.15481.45	P49913	CAMP	Antibacterial protein LL-37	0
seq.19579.5	P59665	DEFA1	Neutrophil defensin 1	0
seq.6629.3	P60022	DEFB1	Beta-defensin 1	0
seq.13397.88	O15263	DEFB4A	Beta-defensin 4A	0
seq.5679.16	P81534	DEFB103A	Beta-defensin 103	0
seq.3504.58	P81172	HAMP	Hepcidin	0
seq.19209.6	P25963	NFKBIA	NF-kappa-B inhibitor alpha	0
seq.17387.27	Q15653	NFKBIB	NF-kappa-B inhibitor beta	0
seq.7196.21	P05000	IFNW1	Interferon omega-1	0
seq.15570.99	P20023	CR2	Complement receptor type 2	0
seq.17766.5	P14598	NCF1	Neutrophil cytosol factor 1	0
seq.10047.12	P19878	NCF2	Neutrophil cytosol factor 2	0
seq.19556.12	P17927	CR1	Complement receptor type 1	0
seq.5069.9	P08174	CD55	Complement decay-accelerating factor	0
seq.10480.33	P13987	CD59	CD59 glycoprotein	0
seq.7258.5	P13727	PRG2	Bone marrow proteoglycan	0
seq.15388.24	P08637	FCGR3A	Low affinity immunoglobulin gamma Fc region receptor III-A	0
seq.5704.74	P51124	GZMM	Granzyme M	0
seq.11205.10	P26010	ITGB7	Integrin beta-7	0
seq.11311.79	P15918	RAG1	V(D)J recombination-activating protein 1	0
seq.8834.58	P27824	CANX	Calnexin	0
seq.2637.77	P22897	MRC1	Macrophage mannose receptor 1	0
seq.11207.3	P21757	MSR1	Macrophage scavenger receptor types I and II:Cytoplasmic domain	0
seq.14048.7	Q9NPH3	IL1RAP	Interleukin-1 Receptor accessory protein	0
seq.14713.46	P20160	AZU1	Azurocidin	0
seq.2719.3	Q99062	CSF3R	Granulocyte colony-stimulating factor receptor	0
seq.19274.80	Q13424	SNTA1	Alpha-1-syntrophin	0
seq.5440.26	P48788	TNNI2	Troponin I, fast skeletal muscle	0
seq.9751.72	P67809	YBX1	Nuclease-sensitive element-binding protein 1	0
seq.19623.26	P08865	RPSA	40S ribosomal protein SA	0
seq.7696.3	Q14596	NBR1	Next to BRCA1 gene 1 protein	0
seq.17231.1	P13796	LCP1	Plastin-2	0
seq.18419.20	O15511	ARPC5	Actin-related protein 2/3 complex subunit 5	0
seq.9846.32	P52566	ARHGDIB	Rho GDP-dissociation inhibitor 2	0
seq.13573.5	O15145	ARPC3	Actin-related protein 2/3 complex subunit 3	0
seq.12514.16	Q9UBP6	METTL1	tRNA (guanine-N(7)-)-methyltransferase	0
seq.2809.25	O75173	ADAMTS4	A disintegrin and metalloproteinase with thrombospondin motifs 4	0
seq.3168.8	Q9UNA0	ADAMTS5	A disintegrin and metalloproteinase with thrombospondin motifs 5	0
seq.17398.55	P09601	HMOX1	Heme oxygenase 1	0
seq.16588.10	P11021	HSPA5	78 kDa glucose-regulated protein	0
seq.8064.125	P15151	PVR	Poliovirus receptor	0
seq.3421.54	P32971	TNFSF8	Tumor necrosis factor ligand superfamily member 8	0
seq.3437.80	P36888	FLT3	Receptor-type tyrosine-protein kinase FLT3	0
seq.2640.3	Q04912	MST1R	Macrophage-stimulating protein receptor	0
seq.8374.5	P08138	NGFR	Tumor necrosis factor receptor superfamily member 16	0
seq.22978.13	P26583	HMGB2	High mobility group protein B2	0
seq.2500.2	Q9Y264	ANGPT4	Angiopoietin-4	0
seq.14024.196	Q92838	EDA	Ectodysplasin-A, secreted form	0
seq.2635.61	Q6UX15	LAYN	Layilin	0
seq.15503.15	O00292	LEFTY2	Left-right determination factor 2	0
seq.5355.69	O43557	TNFSF14	Tumor necrosis factor ligand superfamily member 14	0
seq.14030.21	P23510	TNFSF4	Tumor necrosis factor ligand superfamily member 4	0
seq.16070.7	Q9Y5W5	WIF1	Wnt inhibitory factor 1	0
seq.3373.5	P20718	GZMH	Granzyme H	0
seq.5717.2	O75339	CILP	Cartilage intermediate layer protein 1	0
seq.6367.66	Q06828	FMOD	fibromodulin	0
seq.14023.84	P21815	IBSP	Bone sialoprotein 2	0
seq.2939.10	Q5T4W7	ARTN	Artemin	0
seq.5383.14	Q96RJ3	TNFRSF13C	Tumor necrosis factor receptor superfamily member 13C	0
seq.2665.26	Q02223	TNFRSF17	Tumor necrosis factor receptor superfamily member 17	0
seq.3181.50	P25774	CTSS	Cathepsin S	0
seq.6392.7	O76076	CCN5	WNT1-inducible-signaling pathway protein 2	0
seq.10455.196	Q6EBC2	IL31	Interleukin-31	0
seq.5846.24	Q13253	NOG	Noggin	0
seq.15432.1	Q9NRC9	OTOR	Otoraplin	0
seq.2696.87	O60542	PSPN	Persephin	0
seq.14057.68	O95150	TNFSF15	Tumor necrosis factor ligand superfamily member 15	0
seq.3010.53	Q969D9	TSLP	Thymic stromal lymphopoietin	0
seq.13692.154	O95388	CCN4	WNT1-inducible-signaling pathway protein 1	0
seq.2607.54	O75462|Q9UBD9	CRLF1|CLCF1	Cytokine receptor-like factor 1:Cardiotrophin-like cytokine factor 1 Complex	0
seq.6245.4	Q92692	NECTIN2	Nectin-2	0
seq.12334.25	P34896	SHMT1	Serine hydroxymethyltransferase, cytosolic	0
seq.13978.122	O15119	TBX3	T-box transcription factor TBX3	0
seq.15383.200	P14138	EDN3	Endothelin-3	0
seq.2823.7	Q86VX2	COMMD7	COMM domain-containing protein 7	0
seq.18916.25	Q9BY32	ITPA	Inosine triphosphate pyrophosphatase	0
seq.2330.2	P48061	CXCL12	Stromal cell-derived factor 1	0
seq.5837.49	P42702	LIFR	Leukemia inhibitory factor receptor	0
seq.19188.21	Q99733	NAP1L4	nucleosome assembly protein 1-like 4	0
seq.15604.18	P45984	MAPK9	Mitogen-activated protein kinase 9	0
seq.18934.50	P21980	TGM2	Protein-glutamine gamma-glutamyltransferase 2	0
seq.2860.19	P52292	KPNA2	Importin subunit alpha-1	0
seq.12619.14	P35813	PPM1A	Protein phosphatase 1A	0
seq.15545.13	P63098	PPP3R1	Calcineurin subunit B type 1	0
seq.2859.69	Q9BY41	HDAC8	Histone deacetylase 8	0
seq.19327.31	O14929	HAT1	Histone acetyltransferase type B catalytic subunit	0
seq.9876.20	P09972	ALDOC	Fructose-bisphosphate aldolase C	0
seq.10699.52	Q07954	LRP1	Prolow-density lipoprotein receptor-related protein 1	0
seq.18376.19	P08590	MYL3	Myosin light chain 3	0
seq.4811.33	Q14624	ITIH4	Inter-alpha-trypsin inhibitor heavy chain H4	0
seq.6580.29	P20742	PZP	Pregnancy zone protein	0
seq.10605.22	Q9HDC9	APMAP	Adipocyte plasma membrane-associated protein	0
seq.5460.60	Q9UMR2	DDX19B	ATP-dependent RNA helicase DDX19B	0
seq.2622.18	P30519	HMOX2	Heme oxygenase 2	0
seq.4209.60	Q9NP79	VTA1	Vacuolar protein sorting-associated protein VTA1 homolog	0
seq.2612.5	P55010	EIF5	Eukaryotic translation initiation factor 5	0
seq.2642.4	P68402	PAFAH1B2	Platelet-activating factor acetylhydrolase IB subunit beta	0
seq.3822.54	Q16644	MAPKAPK3	MAP kinase-activated protein kinase 3	0
seq.2849.49	P55008	AIF1	Allograft inflammatory factor 1	0
seq.6576.1	Q93070	ART4	Ecto-ADP-ribosyltransferase 4	0
seq.3091.70	O14965	AURKA	Aurora kinase A	0
seq.17154.2	Q15185	PTGES3	Prostaglandin E synthase 3	0
seq.3363.31	P41240	CSK	Tyrosine-protein kinase CSK	0
seq.5036.50	P98066	TNFAIP6	Tumor necrosis factor-inducible gene 6 protein	0
seq.5852.6	P80511	S100A12	Protein S100-A12	0
seq.8933.84	Q06413	MEF2C	Myocyte-specific enhancer factor 2C	0
seq.12759.47	Q12906	ILF3	Interleukin enhancer-binding factor 3	0
seq.4217.49	Q99714	HSD17B10	3-hydroxyacyl-CoA dehydrogenase type-2	0
seq.17721.82	O60861	GAS7	Growth arrest-specific protein 7	0
seq.13557.3	Q9NQS3	NECTIN3	Nectin-3	0
seq.5734.13	Q96NY8	NECTIN4	Nectin-4	0
seq.3326.58	Q9BY67	CADM1	Cell adhesion molecule 1	0
seq.16907.3	Q8N3J6	CADM2	Cell adhesion molecule 2	0
seq.11969.5	P29034	S100A2	Protein S100-A2	0
seq.19237.17	P30046	DDT	D-dopachrome decarboxylase	0
seq.14011.17	P31949	S100A11	Protein S100-A11	0
seq.9926.4	P25815	S100P	Protein S100-P	0
seq.11636.33	P37802	TAGLN2	Transgelin-2	0
seq.4309.59	P60174	TPI1	Triosephosphate isomerase	0
seq.4905.63	Q14019	COTL1	Coactosin-like protein	0
seq.12414.31	P31946	YWHAB	14-3-3 protein beta/alpha	0
seq.3896.5	P18669	PGAM1	Phosphoglycerate mutase 1	0
seq.3844.2	P62937	PPIA	Peptidyl-prolyl cis-trans isomerase A	0
seq.17490.4	Q9H299	SH3BGRL3	SH3 domain-binding glutamic acid-rich-like protein 3	0
seq.15297.3	P33764	S100A3	Protein S100-A3	0
seq.15303.63	P33763	S100A5	Protein S100-A5	0
seq.13090.17	P06703	S100A6	Protein S100-A6	0
seq.9759.13	P14902	IDO1	Indoleamine 2,3-dioxygenase 1	0
seq.17145.1	P05109|P06702	S100A8|S100A9	Protein S100-A8/A9 heterodimer	0
seq.4383.97	P08476|P09529	INHBA|INHBB	Inhibin beta A chain:Inhibin beta B chain heterodimer	0
seq.11318.20	Q6Q788	APOA5	Apolipoprotein A-V	0
seq.10801.11	O43921	EFNA2	Ephrin-A2	0
seq.3806.55	P54756	EPHA5	Ephrin type-A receptor 5	0
seq.15530.33	P54760	EPHB4	Ephrin type-B receptor 4	0
seq.9366.54	Q9HBE5	IL21R	Interleukin-21 receptor	0
seq.15385.116	P12104	FABP2	Fatty acid-binding protein, intestinal	0
seq.5082.51	Q9NP60	IL1RAPL2	X-linked interleukin-1 receptor accessory protein-like 2	0
seq.16318.12	P37023	ACVRL1	Serine/threonine-protein kinase receptor R3	0
seq.5060.62	Q9NZQ7	CD274	Programmed cell death 1 ligand 1	0
seq.2974.61	Q12860	CNTN1	Contactin-1	0
seq.2976.58	Q02413	DSG1	Desmoglein-1	0
seq.20517.1	Q14126	DSG2	Desmoglein-2	0
seq.3314.74	P56159	GFRA1	GDNF family receptor alpha-1	0
seq.11837.7	Q9Y5U5	TNFRSF18	Tumor necrosis factor receptor superfamily member 18	0
seq.3317.33	O43464	HTRA2	Serine protease HTRA2, mitochondrial	0
seq.10457.3	O95256	IL18RAP	Interleukin-18 receptor accessory protein	0
seq.3004.67	Q9BQ51	PDCD1LG2	Programmed cell death 1 ligand 2	0
seq.5131.15	Q9NS68	TNFRSF19	Tumor necrosis factor receptor superfamily member 19	0
seq.19388.2	P55289	CDH12	Cadherin-12:Extracellular domain	0
seq.16312.45	P55285	CDH6	Cadherin-6	0
seq.3799.11	P07451	CA3	Carbonic anhydrase 3	0
seq.3356.50	P43166	CA7	Carbonic anhydrase 7	0
seq.3420.21	Q8N1Q1	CA13	Carbonic anhydrase 13	0
seq.11390.24	P35219	CA8	Carbonic anhydrase-related protein	0
seq.5404.53	O75509	TNFRSF21	Tumor necrosis factor receptor superfamily member 21	0
seq.2977.7	Q9UNE0	EDAR	Tumor necrosis factor receptor superfamily member EDAR	0
seq.2994.71	Q9HB29	IL1RL2	Interleukin-1 receptor-like 2	0
seq.14105.5	P29622	SERPINA4	Kallistatin	0
seq.5351.52	P22626	HNRNPA2B1	Heterogeneous nuclear ribonucleoproteins A2/B1	0
seq.8750.46	P18206	VCL	Vinculin	0
seq.5903.91	P11142	HSPA8	Heat shock cognate 71 kDa protein	0
seq.12030.82	P17661	DES	Desmin	0
seq.11450.110	P07237	P4HB	Protein disulfide-isomerase	0
seq.4472.5	P07951	TPM2	Tropomyosin beta chain	0
seq.5864.10	P04075	ALDOA	Fructose-bisphosphate aldolase A	0
seq.6393.63	P14625	HSP90B1	Endoplasmin	0
seq.5021.13	Q15181	PPA1	Inorganic pyrophosphatase	0
seq.5013.2	O00299	CLIC1	Chloride intracellular channel protein 1	0
seq.17367.5	P16949	STMN1	Stathmin	0
seq.12649.80	P40926	MDH2	Malate dehydrogenase, mitochondrial	0
seq.3855.56	Q06830	PRDX1	Peroxiredoxin-1	0
seq.4203.50	P23528	CFL1	Cofilin-1	0
seq.4249.64	P22392	NME2	Nucleoside diphosphate kinase B	0
seq.11429.80	P07910	HNRNPC	Heterogeneous nuclear ribonucleoproteins C1/C2	0
seq.5885.55	Q15056	EIF4H	Eukaryotic translation initiation factor 4H	0
seq.4959.2	O95994	AGR2	Anterior gradient protein 2 homolog	0
seq.18860.2	Q8N5S9	CAMKK1	Calcium/calmodulin-dependent protein kinase kinase 1	0
seq.3005.5	P18031	PTPN1	Tyrosine-protein phosphatase non-receptor type 1	0
seq.4318.12	P29350	PTPN6	Tyrosine-protein phosphatase non-receptor type 6	0
seq.19219.71	P61970	NUTF2	Nuclear transport factor 2	0
seq.15475.4	P55058	PLTP	Phospholipid transfer protein	0
seq.9266.1	Q9NP99	TREM1	Triggering receptor expressed on myeloid cells 1	0
seq.9038.12	O76095	JTB	Protein JTB	0
seq.14157.21	P62258	YWHAE	14-3-3 protein epsilon	0
seq.13665.35	Q06190	PPP2R3A	Serine/threonine-protein phosphatase 2A regulatory subunit B'' subunit alpha	0
seq.12569.25	P48643	CCT5	T-complex protein 1 subunit epsilon	0
seq.18338.26	O75874	IDH1	Isocitrate dehydrogenase [NADP] cytoplasmic	0
seq.12662.82	Q13011	ECH1	Delta(3,5)-Delta(2,4)-dienoyl-CoA isomerase, mitochondrial	0
seq.8358.30	P30048	PRDX3	Thioredoxin-dependent peroxide reductase, mitochondrial	0
seq.19228.11	O95816	BAG2	BAG family molecular chaperone regulator 2	0
seq.12356.65	P30626	SRI	Sorcin	0
seq.5698.60	P22105	TNXB	Tenascin-X	0
seq.12990.39	Q99759	MAP3K3	Mitogen-activated protein kinase kinase kinase 3	0
seq.12530.14	P61024	CKS1B	Cyclin-dependent kinases regulatory subunit 1	0
seq.8867.18	P09466	PAEP	Glycodelin	0
seq.4282.3	P62826	RAN	GTP-binding nuclear protein Ran	0
seq.3009.3	Q03167	TGFBR3	Transforming growth factor beta receptor type 3	0
seq.17727.1	O95997	PTTG1	Securin	0
seq.13610.9	P43363	MAGEA10	Melanoma-associated antigen 10	0
seq.3320.49	Q16270	IGFBP7	Insulin-like growth factor-binding protein 7	0
seq.14324.52	Q9UQE7	SMC3	Structural maintenance of chromosomes protein 3	0
seq.6022.57	Q99435	NELL2	Protein kinase C-binding protein NELL2	0
seq.4929.55	P04278	SHBG	Sex hormone-binding globulin	0
seq.7223.60	Q99584	S100A13	Protein S100-A13	0
seq.17828.3	Q9HCY8	S100A14	Protein S100-A14	0
seq.17836.17	Q96FQ6	S100A16	Protein S100-A16	0
seq.18945.11	Q08116	RGS1	Regulator of G-protein signaling 1	0
seq.7918.114	P04745	AMY1A	Alpha-amylase 1	0
seq.17685.9	P06727	APOA4	Apolipoprotein A-IV	0
seq.5751.14	Q6P1Q0	LETMD1	LETM1 domain-containing protein 1	0
seq.7124.18	Q9HBE4	IL21	Interleukin-21	0
seq.16749.79	P55107	GDF10	Growth/differentiation factor 10	0
seq.14101.2	P26992	CNTFR	Ciliary neurotrophic factor receptor subunit alpha	0
seq.5810.25	P13385	TDGF1	Teratocarcinoma-derived growth factor 1	0
seq.2944.66	P41271	NBL1	Neuroblastoma suppressor of tumorigenicity 1	0
seq.3030.3	Q9H2X3	CLEC4M	C-type lectin domain family 4 member M	0
seq.19575.4	P19235	EPOR	Erythropoietin receptor	0
seq.20536.11	Q96AP7	ESAM	Endothelial cell-selective adhesion molecule	0
seq.4392.54	P61328	FGF12	Fibroblast growth factor 12	0
seq.7894.155	P11487	FGF3	Fibroblast growth factor 3	0
seq.3033.57	P05162	LGALS2	Galectin-2	0
seq.2982.82	P56470	LGALS4	Galectin-4	0
seq.9196.8	P47929	LGALS7	Galectin-7	0
seq.4909.68	O00214	LGALS8	Galectin-8	0
seq.2948.58	P10912	GHR	Growth hormone receptor	0
seq.5124.62	Q9UMF0	ICAM5	Intercellular adhesion molecule 5	0
seq.2950.57	P22692	IGFBP4	Insulin-like growth factor-binding protein 4	0
seq.10344.334	Q13651	IL10RA	Interleukin-10 receptor subunit alpha	0
seq.5084.154	Q9NRM6	IL17RB	Interleukin-17 receptor B	0
seq.9255.5	Q9P0M4	IL17C	Interleukin-17C	0
seq.18375.28	Q9UBH0	IL36RN	Interleukin-36 receptor antagonist protein	0
seq.14150.7	Q9UHA7	IL36A	Interleukin-36 alpha	0
seq.2723.9	Q9NZH6	IL37	Interleukin-37	0
seq.9117.4	Q9NZH8	IL36G	Interleukin-36 gamma	0
seq.5085.18	Q9UHF4	IL20RA	Interleukin-20 receptor subunit alpha	0
seq.13435.31	Q6UXL0	IL20RB	Interleukin-20 receptor subunit beta	0
seq.5087.5	Q969J5	IL22RA2	Interleukin-22 receptor subunit alpha-2	0
seq.5088.175	Q5VWK5	IL23R	Interleukin-23 receptor	0
seq.16760.2	Q9NPH9	IL26	Interleukin-26	0
seq.13744.37	P26951	IL3RA	Interleukin-3 receptor subunit alpha	0
seq.13686.2	Q01344	IL5RA	Interleukin-5 receptor subunit alpha	0
seq.5089.11	P16871	IL7R	Interleukin-7 receptor subunit alpha	0
seq.5091.28	Q8N423	LILRB2	Leukocyte immunoglobulin-like receptor subfamily B member 2	0
seq.2998.53	Q9BX67	JAM3	Junctional adhesion molecule C	0
seq.5099.14	P18627	LAG3	Lymphocyte activation gene 3 protein	0
seq.5100.53	Q14108	SCARB2	Lysosome membrane protein 2	0
seq.2730.58	Q29983	MICA	MHC class I polypeptide-related sequence A	0
seq.5102.55	Q29980	MICB	MHC class I polypeptide-related sequence B	0
seq.4923.79	P03971	AMH	Muellerian-inhibiting factor	0
seq.4407.10	P26927	MST1	Hepatocyte growth factor-like protein	0
seq.15387.44	O60462	NRP2	Neuropilin-2	0
seq.14095.1	P26718	KLRK1	NKG2-D type II integral membrane protein	0
seq.2734.49	O95944	NCR2	Natural cytotoxicity triggering receptor 2	0
seq.5104.57	O76036	NCR1	Natural cytotoxicity triggering receptor 1	0
seq.5105.2	Q9BZR6	RTN4R	Reticulon-4 receptor	0
seq.5108.72	Q9UM47	NOTCH3	Neurogenic locus notch homolog protein 3	0
seq.5109.24	Q92823	NRCAM	Neuronal cell adhesion molecule	0
seq.5114.65	P16471	PRLR	Prolactin receptor	0
seq.14112.40	Q969Z4	RELT	Tumor necrosis factor receptor superfamily member 19L	0
seq.5122.92	Q9H2E6	SEMA6A	Semaphorin-6A	0
seq.3166.92	P20138	CD33	Myeloid cell surface antigen CD33	0
seq.16792.4	O15389	SIGLEC5	Sialic acid-binding Ig-like lectin 5	0
seq.2741.22	O43699	SIGLEC6	Sialic acid-binding Ig-like lectin 6	0
seq.2742.68	Q9Y286	SIGLEC7	Sialic acid-binding Ig-like lectin 7	0
seq.3007.7	Q9Y336	SIGLEC9	Sialic acid-binding Ig-like lectin 9	0
seq.2743.5	Q15465	SHH	Sonic hedgehog protein	0
seq.5129.12	Q14162	SCARF1	Scavenger receptor class F member 1	0
seq.8956.96	Q96GP6	SCARF2	Scavenger receptor class F member 2:Extracellular domain	0
seq.5132.71	Q6UWB1	IL27RA	Interleukin-27 receptor subunit alpha	0
seq.3473.78	P40238	MPL	Thrombopoietin Receptor	0
seq.3477.63	P04629	NTRK1	High affinity nerve growth factor receptor	0
seq.14081.5	Q9BZM6	ULBP1	NKG2D ligand 1	0
seq.22583.47	Q9BZM5	ULBP2	NKG2D ligand 2	0
seq.2747.3	Q9BZM4	ULBP3	NKG2D ligand 3	0
seq.5139.32	O95185	UNC5C	Netrin receptor UNC5C	0
seq.16307.22	Q6UXZ4	UNC5D	Netrin receptor UNC5D	0
seq.9453.12	P49765	VEGFB	Vascular endothelial growth factor B	0
seq.3083.71	Q9HAV5	EDA2R	Tumor necrosis factor receptor superfamily member 27	0
seq.3067.67	O60383	GDF9	Growth/differentiation factor 9	0
seq.2732.58	Q9H9S0	NANOG	Homeobox protein NANOG	0
seq.2737.22	P48745	CCN3	Protein NOV homolog	0
seq.10754.113	Q9HC23	PROK2	Prokineticin-2	0
seq.15457.14	P15144	ANPEP	Aminopeptidase N	0
seq.8768.4	O95999	BCL10	B-cell lymphoma/leukemia 10	0
seq.7019.13	O75326	SEMA7A	Semaphorin-7A	0
seq.3423.59	P23946	CMA1	Chymase	0
seq.11287.14	P00167	CYB5A	Cytochrome b5	0
seq.6276.16	P09958	FURIN	Furin	0
seq.12446.49	P08263	GSTA1	Glutathione S-transferase A1	0
seq.15395.15	P09488	GSTM1	Glutathione S-transferase Mu 1	0
seq.16293.1	P01286	GHRH	Somatoliberin	0
seq.2987.37	P16403	H1-2	Histone H1.2	0
seq.3394.81	P53350	PLK1	Serine/threonine-protein kinase PLK1	0
seq.3401.8	P17706	PTPN2	Tyrosine-protein phosphatase non-receptor type 2	0
seq.10039.32	P00491	PNP	Purine nucleoside phosphorylase	0
seq.3640.14	P30533	LRPAP1	alpha-2-macroglobulin receptor-associated protein	0
seq.6454.38	P52565	ARHGDIA	Rho GDP-dissociation inhibitor 1	0
seq.8458.111	P37840	SNCA	Alpha-synuclein	0
seq.15433.4	P12931	SRC	Proto-oncogene tyrosine-protein kinase Src	0
seq.19251.56	P10124	SRGN	Serglycin	0
seq.18307.71	Q9H2U2	PPA2	Inorganic pyrophosphatase 2, mitochondrial	0
seq.8839.4	O75431	MTX2	Metaxin-2	0
seq.6064.4	Q9BS26	ERP44	Endoplasmic reticulum resident protein 44	0
seq.6555.58	Q9UJZ1	STOML2	Stomatin-like protein 2, mitochondrial	0
seq.5204.13	P61289	PSME3	Proteasome activator complex subunit 3	0
seq.7788.1	P18859	ATP5PF	ATP synthase-coupling factor 6, mitochondrial	0
seq.17137.160	P68871	HBB	Hemoglobin subunit beta	0
seq.14636.25	P52758	RIDA	Ribonuclease UK114	0
seq.4985.11	Q01469	FABP5	Fatty acid-binding protein, epidermal	0
seq.19241.31	P82980	RBP5	Retinol-binding protein 5	0
seq.15402.2	P41134	ID1	DNA-binding protein inhibitor ID-1	0
seq.7211.2	P07998	RNASE1	Ribonuclease pancreatic	0
seq.4276.10	P30086	PEBP1	Phosphatidylethanolamine-binding protein 1	0
seq.10514.5	P41222	PTGDS	Prostaglandin-H2 D-isomerase	0
seq.4712.28	P05090	APOD	Apolipoprotein D	0
seq.7007.24	Q9Y296	TRAPPC4	Trafficking protein particle complex subunit 4	0
seq.17155.1	Q9UK41	VPS28	Vacuolar protein sorting-associated protein 28 homolog	0
seq.15483.377	O00468	AGRN	Agrin	0
seq.17806.6	O00560	SDCBP	Syntenin-1	0
seq.13654.1	O75116	ROCK2	Rho-associated protein kinase 2	0
seq.14091.42	O75828	CBR3	Carbonyl reductase [NADPH] 3	0
seq.3903.49	O95219	SNX4	Sorting nexin-4	0
seq.17799.9	O95336	PGLS	6-phosphogluconolactonase	0
seq.15306.20	P01591	JCHAIN	Immunoglobulin J chain	0
seq.18917.53	P04746	AMY2A	Pancreatic alpha-amylase	0
seq.15470.11	P07686	HEXB	Beta-hexosaminidase subunit beta	0
seq.9451.20	P07911	UMOD	Uromodulin	0
seq.9237.54	P11117	ACP2	Lysosomal acid phosphatase	0
seq.3583.54	P15289	ARSA	Arylsulfatase A	0
seq.10439.57	P19961	AMY2B	Alpha-amylase 2B	0
seq.9312.8	P25311	AZGP1	Zinc-alpha-2-glycoprotein	0
seq.10737.96	P30740	SERPINB1	Leukocyte elastase inhibitor	0
seq.15626.223	P98160	HSPG2	Basement membrane-specific heparan sulfate proteoglycan core protein	0
seq.12923.51	Q04695	KRT17	Keratin, type I cytoskeletal 17	0
seq.7638.30	Q12907	LMAN2	Vesicular integral-membrane protein VIP36	0
seq.5748.20	Q13510	ASAH1	Acid ceramidase	0
seq.13543.7	Q14914	PTGR1	Prostaglandin reductase 1	0
seq.9095.5	Q15390	MTFR1	Mitochondrial fission regulator 1	0
seq.7849.3	Q16769	QPCT	Glutaminyl-peptide cyclotransferase	0
seq.13093.6	Q8WVN6	SECTM1	Secreted and transmembrane protein 1	0
seq.9385.4	P10253	GAA	Lysosomal alpha-glucosidase	0
seq.11284.24	Q6GTX8	LAIR1	Leukocyte-associated immunoglobulin-like receptor 1	0
seq.11646.4	Q7L1S5	CHST9	Carbohydrate sulfotransferase 9	0
seq.3209.69	Q9NQ76	MEPE	Matrix extracellular phosphoglycoprotein	0
seq.9790.28	Q8IWQ3	BRSK2	Serine/threonine-protein kinase BRSK2	0
seq.8635.283	Q9BS86	ZPBP	Zona pellucida-binding protein 1	0
seq.12724.81	Q14011	CIRBP	Cold-inducible RNA-binding protein	0
seq.19279.42	P09455	RBP1	Retinol-binding protein 1	0
seq.10959.125	Q9NYM9	BET1L	BET1-like protein	0
seq.9394.19	Q9Y646	CPQ	Carboxypeptidase Q	0
seq.4261.55	P27169	PON1	Serum paraoxonase/arylesterase 1	0
seq.3798.71	Q16790	CA9	Carbonic anhydrase 9	0
seq.6998.106	Q12797	ASPH	Aspartyl/asparaginyl beta-hydroxylase	0
seq.17855.28	P49798	RGS4	Regulator of G-protein signaling 4	0
seq.19271.64	P63096	GNAI1	Guanine nucleotide-binding protein G(i) subunit alpha-1	0
seq.16607.78	P06396	GSN	Gelsolin	0
seq.7810.20	Q9BXJ0	C1QTNF5	Complement C1q tumor necrosis factor-related protein 5	0
seq.3343.1	Q03154	ACY1	Aminoacylase-1	0
seq.4548.4	P21217	FUT3	Galactoside 3(4)-L-fucosyltransferase	0
seq.4220.39	P16591	FER	Tyrosine-protein kinase Fer	0
seq.9723.105	Q9H8L6	MMRN2	Multimerin-2	0
seq.15374.15	Q9NS71	GKN1	Gastrokine-1	0
seq.15324.58	P02792	FTL	Ferritin light chain	0
seq.3860.7	P60900	PSMA6	Proteasome subunit alpha type-6	0
seq.17393.13	P16219	ACADS	Short-chain specific acyl-CoA dehydrogenase, mitochondrial	0
seq.11265.8	P00352	ALDH1A1	Retinal dehydrogenase 1	0
seq.4965.27	P06576	ATP5F1B	ATP synthase subunit beta, mitochondrial	0
seq.18226.148	P20674	COX5A	Cytochrome c oxidase subunit 5A, mitochondrial	0
seq.17787.1	P30084	ECHS1	Enoyl-CoA hydratase, mitochondrial	0
seq.5882.34	P24534	EEF1B2	Elongation factor 1-beta	0
seq.5888.29	P63241	EIF5A	Eukaryotic translation initiation factor 5A-1	0
seq.5858.6	P63104	YWHAZ	14-3-3 protein zeta/delta	0
seq.16081.38	O60218	AKR1B10	Aldo-keto reductase family 1 member B10	0
seq.17377.1	P42330	AKR1C3	Aldo-keto reductase family 1 member C3	0
seq.5018.68	P30041	PRDX6	Peroxiredoxin-6	0
seq.13655.34	P19338	NCL	Nucleolin	0
seq.10894.25	O76038	SCGN	Secretagogin	0
seq.9934.29	Q00169	PITPNA	Phosphatidylinositol transfer protein alpha isoform	0
seq.17150.8	P61604	HSPE1	10 kDa heat shock protein, mitochondrial	0
seq.11510.31	O14791	APOL1	Apolipoprotein L1	0
seq.15516.12	P35542	SAA4	Serum amyloid A-4 protein	0
seq.5107.7	P46531	NOTCH1	Neurogenic locus notch homolog protein 1	0
seq.15391.114	Q14393	GAS6	Growth arrest-specific protein 6	0
seq.19126.4	Q9NQG5	RPRD1B	Regulation of nuclear pre-mRNA domain-containing protein 1B	0
seq.10882.12	Q08554	DSC1	Desmocollin-1	0
seq.16561.9	P04217	A1BG	Alpha-1B-glycoprotein	0
seq.14009.65	P21580	TNFAIP3	Tumor necrosis factor alpha-induced protein 3	0
seq.8963.8	Q9UEU0	VTI1B	Vesicle transport through interaction with t-SNAREs homolog 1B	0
seq.13967.14	Q16881	TXNRD1	Thioredoxin reductase 1, cytoplasmic	0
seq.16074.12	O75791	GRAP2	GRB2-related adapter protein 2	0
seq.13514.121	Q15286	RAB35	Ras-related protein Rab-35	0
seq.18323.39	Q14194	CRMP1	Dihydropyrimidinase-related protein 1	0
seq.13613.23	Q9Y6K8	AK5	Adenylate kinase isoenzyme 5	0
seq.12605.1	Q9NQT5	EXOSC3	Exosome complex component RRP40	0
seq.13932.45	Q14155	ARHGEF7	Rho guanine nucleotide exchange factor 7	0
seq.9841.197	P22234	PAICS	Multifunctional protein ADE2	0
seq.10870.32	Q9UBP0	SPAST	Spastin:Microtubule interacting and trafficking domain	0
seq.9789.52	Q8WXH0	SYNE2	Nesprin-2	0
seq.17794.6	O15305	PMM2	Phosphomannomutase 2	0
seq.12699.28	P50990	CCT8	T-complex protein 1 subunit theta	0
seq.5028.59	Q86VB7	CD163	Scavenger receptor cysteine-rich type 1 protein M130	0
seq.13492.44	P38646	HSPA9	Stress-70 protein, mitochondrial	0
seq.14286.2	O95644	NFATC1	Nuclear factor of activated T-cells, cytoplasmic 1	0
seq.4930.21	P52823	STC1	Stanniocalcin-1	0
seq.5248.68	P30405	PPIF	Peptidyl-prolyl cis-trans isomerase F, mitochondrial	0
seq.9580.5	Q13753	LAMC2	Laminin subunit gamma-2	0
seq.11171.25	P21333	FLNA	Filamin-A:Calponin Homology 2	0
seq.5009.11	P26038	MSN	Moesin	0
seq.12436.84	P78417	GSTO1	Glutathione S-transferase omega-1	0
seq.18373.13	P35241	RDX	Radixin	0
seq.8398.277	P49788	RARRES1	Retinoic acid receptor responder protein 1	0
seq.19335.2	Q9UK76	JPT1	Hematological and neurological expressed 1 protein	0
seq.13587.10	Q9H0H5	RACGAP1	Rac GTPase-activating protein 1	0
seq.10460.1	Q13231	CHIT1	Chitotriosidase-1	0
seq.11138.16	Q13761	RUNX3	Runt-related transcription factor 3	0
seq.10945.11	O43752	STX6	Syntaxin-6	0
seq.8274.64	O15400	STX7	Syntaxin-7	0
seq.12844.10	O95429	BAG4	BAG family molecular chaperone regulator 4	0
seq.12893.159	Q16666	IFI16	Gamma-interferon-inducible protein 16:Isoform 2, Hematopoietic expression, interferon-inducible nature, and nuclear localization 2	0
seq.4294.16	Q9NYA1	SPHK1	Sphingosine kinase 1	0
seq.5014.49	P16333	NCK1	Cytoplasmic protein NCK1	0
seq.6252.62	Q96QR1	SCGB3A1	Secretoglobin family 3A member 1	0
seq.3293.2	O43866	CD5L	CD5 antigen-like	0
seq.11347.9	P37837	TALDO1	Transaldolase	0
seq.2590.69	Q01973	ROR1	Inactive tyrosine-protein kinase transmembrane receptor ROR1	0
seq.16536.3	P17096	HMGA1	High mobility group protein HMG-I/HMG-Y	0
seq.18890.227	P02675	FGB	Fibrinogen beta chain	0
seq.4721.54	Q07654	TFF3	Trefoil factor 3	0
seq.11480.1	P30838	ALDH3A1	Aldehyde dehydrogenase, dimeric NADP-preferring	0
seq.11516.7	P07148	FABP1	Fatty acid-binding protein, liver	0
seq.15487.164	P23141	CES1	Liver carboxylesterase 1	0
seq.5228.25	Q02241	KIF23	Kinesin-like protein KIF23	0
seq.17692.2	O00478	BTN3A3	Butyrophilin subfamily 3 member A3	0
seq.6342.10	Q6UXI9	NPNT	Nephronectin	0
seq.17800.33	P57086	SCAND1	SCAN domain-containing protein 1	0
seq.7163.26	Q9GZZ8	LACRT	Extracellular glycoprotein lacritin	0
seq.13114.50	P51884	LUM	Lumican	0
seq.17450.51	P12081	HARS1	Histidine--tRNA ligase, cytoplasmic	0
seq.9754.33	P16083	NQO2	Ribosyldihydronicotinamide dehydrogenase [quinone]	0
seq.12556.7	O00762	UBE2C	Ubiquitin-conjugating enzyme E2 C	0
seq.14326.4	P51965	UBE2E1	Ubiquitin-conjugating enzyme E2 E1	0
seq.4250.23	Q9UNZ2	NSFL1C	NSFL1 cofactor p47	0
seq.17672.184	P27352	CBLIF	Gastric intrinsic factor	0
seq.19153.53	Q15777	MPPED2	Metallophosphoesterase MPPED2	0
seq.6231.46	O76061	STC2	Stanniocalcin-2	0
seq.17454.15	Q8IUX8	EGFL6	Epidermal growth factor-like protein 6	0
seq.11647.6	Q9ULW2	FZD10	Frizzled-10:Cytoplasmic domain	0
seq.7921.65	Q86VR8	FJX1	Four-jointed box protein 1	0
seq.12370.30	Q13790	APOF	Apolipoprotein F	0
seq.6431.68	Q9UHG3	PCYOX1	Prenylcysteine oxidase 1	0
seq.12396.19	Q6NVY1	HIBCH	3-hydroxyisobutyryl-CoA hydrolase, mitochondrial	0
seq.2878.66	P07947	YES1	Tyrosine-protein kinase Yes	0
seq.10030.8	Q9UIF7	MUTYH	Adenine DNA glycosylase	0
seq.3414.40	P51813	BMX	Cytoplasmic tyrosine-protein kinase BMX	0
seq.4984.83	P10768	ESD	S-formylglutathione hydrolase	0
seq.12698.72	O00629	KPNA4	Importin subunit alpha-3	0
seq.8306.54	O14668	PRRG1	Transmembrane gamma-carboxyglutamic acid protein 1:Cytoplasmic domain	0
seq.3214.3	O14786	NRP1	Neuropilin-1	0
seq.17156.72	O15075	DCLK1	Serine/threonine-protein kinase DCLK1	0
seq.7267.2	O15270	SPTLC2	Serine palmitoyltransferase 2	0
seq.6507.16	O15394	NCAM2	Neural cell adhesion molecule 2	0
seq.4564.2	O60486	PLXNC1	Plexin-C1	0
seq.7917.17	O75976	CPD	Carboxypeptidase D	0
seq.6624.94	O96014	WNT11	Protein Wnt-11	0
seq.4996.66	P04196	HRG	Histidine-rich glycoprotein	0
seq.4990.87	P07359	GP1BA	Platelet glycoprotein Ib alpha chain	0
seq.20525.200	P13667	PDIA4	Protein disulfide-isomerase A4	0
seq.16768.3	P14923	JUP	Junction plakoglobin	0
seq.12385.4	P20807	CAPN3	Calpain-3	0
seq.12448.246	P30419	NMT1	Glycylpeptide N-tetradecanoyltransferase 1	0
seq.15326.64	P32455	GBP1	Guanylate-binding protein 1	0
seq.18864.7	P35030	PRSS3	Trypsin-3	0
seq.7185.29	P40197	GP5	Platelet glycoprotein V	0
seq.11333.82	P42331	ARHGAP25	Rho GTPase-activating protein 25	0
seq.9835.16	P47895	ALDH1A3	Aldehyde dehydrogenase family 1 member A3	0
seq.11382.5	P53004	BLVRA	Biliverdin reductase A	0
seq.19572.10	P53567	CEBPG	CCAAT/enhancer-binding protein gamma	0
seq.19207.119	P55263	ADK	Adenosine kinase	0
seq.18405.117	P56377	AP1S2	AP-1 complex subunit sigma-2	0
seq.12578.13	P61204	ARF3	ADP-ribosylation factor 3	0
seq.15653.9	Q03692	COL10A1	Collagen alpha-1(X) chain	0
seq.3617.80	Q04756	HGFAC	Hepatocyte growth factor activator	0
seq.9000.177	Q07837	SLC3A1	Neutral and basic amino acid transport protein rBAT	0
seq.4455.89	Q08431	MFGE8	Lactadherin	0
seq.18270.10	Q12962	TAF10	Transcription initiation factor TFIID subunit 10	0
seq.12677.164	Q13045	FLII	Protein flightless-1 homolog	0
seq.6049.64	Q13332	PTPRS	Receptor-type tyrosine-protein phosphatase S	0
seq.11237.49	Q15113	PCOLCE	Procollagen C-endopeptidase enhancer 1	0
seq.10761.5	Q15363	TMED2	Transmembrane emp24 domain-containing protein 2	0
seq.3283.21	Q15582	TGFBI	Transforming growth factor-beta-induced protein ig-h3	0
seq.3366.51	Q16610	ECM1	Extracellular matrix protein 1	0
seq.5736.1	Q5T2D2	TREML2	Trem-like transcript 2 protein	0
seq.5682.13	Q6EMK4	VASN	Vasorin	0
seq.3175.51	Q76LX8	ADAMTS13	A disintegrin and metalloproteinase with thrombospondin motifs 13	0
seq.12860.7	Q9UBL0	ARPP21	cAMP-regulated phosphoprotein 21	0
seq.18264.12	Q86WR0	CCDC25	Coiled-coil domain-containing protein 25	0
seq.17319.1	Q8IZQ5	SELENOH	Selenoprotein H	0
seq.18886.28	Q8TD84	DSCAML1	Down syndrome cell adhesion molecule-like protein 1	0
seq.19116.1	Q8TDH9	BLOC1S5	Biogenesis of lysosome-related organelles complex 1 subunit 5	0
seq.5345.51	Q8WWK9	CKAP2	Cytoskeleton-associated protein 2	0
seq.11352.42	Q8WZ42	TTN	Titin	0
seq.7897.75	Q92796	DLG3	Disks large homolog 3	0
seq.9370.69	Q92820	GGH	Gamma-glutamyl hydrolase	0
seq.4304.18	Q8N3X6	LCORL	Ligand-dependent nuclear receptor corepressor-like protein	0
seq.4271.75	Q99471	PFDN5	Prefoldin subunit 5	0
seq.4430.44	Q9BWP8	COLEC11	Collectin-11	0
seq.8565.160	Q9BX97	PLVAP	Plasmalemma vesicle-associated protein	0
seq.11179.7	Q9BXA7	TSSK1B	Testis-specific serine/threonine-protein kinase 1	0
seq.15398.2	P55789	GFER	FAD-linked sulfhydryl oxidase ALR	0
seq.10703.203	Q9H7L9	SUDS3	Sin3 histone deacetylase corepressor complex component SDS3	0
seq.19129.15	Q2M296	MTHFSD	Methenyltetrahydrofolate synthase domain-containing protein	0
seq.19255.124	Q9NPJ8	NXT2	NTF2-related export protein 2	0
seq.19170.25	Q9NRF9	POLE3	DNA polymerase epsilon subunit 3	0
seq.16853.5	Q9NWW6	NMRK1	Nicotinamide riboside kinase 1	0
seq.12861.13	Q9NYL9	TMOD3	Tropomodulin-3	0
seq.17724.3	Q9NZC7	WWOX	WW domain-containing oxidoreductase	0
seq.19294.26	Q9P021	CRIPT	Cysteine-rich PDZ-binding protein	0
seq.9037.1	Q9P2W9	STX18	Syntaxin-18	0
seq.3367.8	Q9UGM5	FETUB	Fetuin-B	0
seq.6991.24	Q9Y231	FUT9	Alpha-(1,3)-fucosyltransferase 9	0
seq.17757.86	Q9Y376	CAB39	Calcium-binding protein 39	0
seq.3629.60	Q9Y5S2	CDC42BPB	Serine/threonine-protein kinase MRCK beta	0
seq.11354.21	Q9NQ66	PLCB1	1-phosphatidylinositol 4,5-bisphosphate phosphodiesterase beta-1	0
seq.16055.3	Q9BXR6	CFHR5	Complement factor H-related protein 5	0
seq.3341.33	P00519	ABL1	Tyrosine-protein kinase ABL1	0
seq.16021.30	P55286	CDH8	Cadherin-8	0
seq.3364.76	O60911	CTSV	Cathepsin L2	0
seq.3810.50	P09769	FGR	Tyrosine-protein kinase Fgr	0
seq.3813.3	P06241	FYN	Tyrosine-protein kinase Fyn	0
seq.2829.19	Q8NEV9|Q14213	IL27|EBI3	Interleukin-27	0
seq.3452.17	P06239	LCK	Tyrosine-protein kinase Lck	0
seq.3381.24	P07948	LYN	Tyrosine-protein kinase Lyn, isoform B	0
seq.3115.64	P28482	MAPK1	Mitogen-activated protein kinase 1	0
seq.5007.1	Q16539	MAPK14	Mitogen-activated protein kinase 14	0
seq.5227.60	Q15118	PDK1	[Pyruvate dehydrogenase (acetyl-transferring)] kinase isozyme 1, mitochondrial	0
seq.2871.73	Q06609	RAD51	DNA repair protein RAD51 homolog 1	0
seq.2875.15	P20226	TBP	TATA-box-binding protein	0
seq.2813.11	O00253	AGRP	Agouti-related protein	0
seq.8386.11	Q8WXA2	PATE1	Prostate and testis expressed protein 1	0
seq.11324.3	A1KZ92	PXDNL	Peroxidasin-like protein	0
seq.11428.31	O00151	PDLIM1	PDZ and LIM domain protein 1	0
seq.13596.3	O00194	RAB27B	Ras-related protein Rab-27B	0
seq.8008.28	O00198	HRK	Activator of apoptosis harakiri	0
seq.12822.34	O00213	APBB1	Amyloid beta A4 precursor protein-binding family B member 1:Phosphotyrosine Interaction Domain 1	0
seq.12444.39	O00482	NR5A2	Nuclear receptor subfamily 5 group A member 2	0
seq.5349.69	O00548	DLL1	Delta-like protein 1	0
seq.5605.77	O00587	MFNG	Beta-1,3-N-acetylglucosaminyltransferase manic fringe	0
seq.13634.209	O00625	PIR	Pirin	0
seq.16809.1	O00746	NME4	Nucleoside diphosphate kinase, mitochondrial	0
seq.11657.86	O14512	SOCS7	Suppressor of cytokine signaling 7	0
seq.10917.40	O14610	GNGT2	Guanine nucleotide-binding protein G(I)/G(S)/G(O) subunit gamma-T2	0
seq.13068.139	O14618	CCS	Copper chaperone for superoxide dismutase	0
seq.12730.3	O14777	NDC80	Kinetochore protein NDC80 homolog	0
seq.19361.78	O15232	MATN3	Matrilin-3	0
seq.12775.6	O15347	HMGB3	High mobility group protein B3	0
seq.4460.8	O15530	PDPK1	3-phosphoinositide-dependent protein kinase 1	0
seq.4389.2	O43323	DHH	Desert hedgehog protein N-product	0
seq.8970.9	O43353	RIPK2	Receptor-interacting serine/threonine-protein kinase 2	0
seq.19169.88	O43427	FIBP	Acidic fibroblast growth factor intracellular-binding protein	0
seq.10708.3	O43555	GNRH2	Progonadoliberin-2	0
seq.10551.7	O43561	LAT	Linker for activation of T-cells family member 1	0
seq.19287.59	O43583	DENR	Density-regulated protein	0
seq.13615.60	O43639	NCK2	Cytoplasmic protein NCK2	0
seq.11591.43	O43663	PRC1	Protein regulator of cytokinesis 1	0
seq.12033.3	O43683	BUB1	Mitotic checkpoint serine/threonine-protein kinase BUB1	0
seq.16872.248	O43708	GSTZ1	Maleylacetoacetate isomerase	0
seq.6371.50	O43827	ANGPTL7	Angiopoietin-related protein 7	0
seq.7803.4	O43916	CHST1	Carbohydrate sulfotransferase 1	0
seq.6547.83	O60235	TMPRSS11D	Transmembrane protease serine 11D	0
seq.7835.2	O60238	BNIP3L	BCL2/adenovirus E1B 19 kDa protein-interacting protein 3-like	0
seq.16620.26	O60449	LY75	Lymphocyte antigen 75	0
seq.4224.7	O60506	SYNCRIP	Heterogeneous nuclear ribonucleoprotein Q	0
seq.7928.183	O60507	TPST1	Protein-tyrosine sulfotransferase 1	0
seq.18878.15	O60565	GREM1	Gremlin-1	0
seq.11816.84	O60674	JAK2	Tyrosine-protein kinase JAK2	0
seq.19558.10	O75096	LRP4	Low-density lipoprotein receptor-related protein 4	0
seq.13133.73	Q8N2S1	LTBP4	Latent-transforming growth factor beta-binding protein 4	0
seq.11229.16	O75460	ERN1	Serine/threonine-protein kinase/endoribonuclease IRE1	0
seq.12859.33	O75521	ECI2	Enoyl-CoA delta isomerase 2, mitochondrial	0
seq.12735.39	O75534	CSDE1	Cold shock domain-containing protein E1	0
seq.9475.22	O75715	GPX5	Epididymal secretory glutathione peroxidase	0
seq.9928.125	O75829	CNMD	Leukocyte cell-derived chemotaxin 1	0
seq.7842.52	O75920	SERF1A	Small EDRK-rich factor 1	0
seq.18208.3	O95067	CCNB2	G2/mitotic-specific cyclin-B2	0
seq.16823.75	O95236	APOL3	Apolipoprotein L3	0
seq.3587.53	O95393	BMP10	Bone morphogenetic protein 10	0
seq.12784.10	O95704	APBB3	Amyloid beta A4 precursor protein-binding family B member 3:Phosphotyrosine Interaction Domain 1,Isoform II	0
seq.12471.47	O95793	STAU1	Double-stranded RNA-binding protein Staufen homolog 1	0
seq.6230.56	O95813	CER1	Cerberus	0
seq.10078.5	O95817	BAG3	BAG family molecular chaperone regulator 3	0
seq.11129.66	O95972	BMP15	Bone morphogenetic protein 15	0
seq.5627.53	P01148	GNRH1	Progonadoliberin-1	0
seq.15462.28	P01732	CD8A	T-cell surface glycoprotein CD8 alpha chain	0
seq.17172.19	P02808	STATH	Statherin	0
seq.6974.6	P04233	CD74	HLA class II histocompatibility antigen gamma chain	0
seq.8235.48	P05060	CHGB	Secretogranin-1	0
seq.14065.11	P06127	CD5	T-cell surface glycoprotein CD5:Cytoplasmic domain	0
seq.19263.147	P06730	EIF4E	Eukaryotic translation initiation factor 4E	0
seq.11441.11	P06737	PYGL	Glycogen phosphorylase, liver form	0
seq.18870.1	P07766	CD3E	T-cell surface glycoprotein CD3 epsilon chain	0
seq.17764.108	P08134	RHOC	Rho-related GTP-binding protein RhoC	0
seq.12931.16	P08235	NR3C2	Mineralocorticoid receptor	0
seq.6520.87	P08493	MGP	Matrix Gla protein	0
seq.9321.400	P08949	NMB	Neuromedin-B	0
seq.11257.1	P09417	QDPR	Dihydropteridine reductase	0
seq.7206.20	P09467	FBP1	Fructose-1,6-bisphosphatase 1	0
seq.12008.3	P09564	CD7	T-cell antigen CD7	0
seq.7924.7	P09693	CD3G	T-cell surface glycoprotein CD3 gamma chain	0
seq.3204.2	P09960	LTA4H	Leukotriene A-4 hydrolase	0
seq.11618.83	P10242	MYB	Transcriptional activator Myb	0
seq.5663.18	P10720	PF4V1	Platelet factor 4 variant	0
seq.10351.51	P10914	IRF1	Interferon regulatory factor 1	0
seq.9310.2	P10966	CD8B	T-cell surface glycoprotein CD8 beta chain	0
seq.19297.4	P11413	G6PD	Glucose-6-phosphate 1-dehydrogenase	0
seq.9254.18	P12319	FCER1A	High affinity immunoglobulin epsilon receptor subunit alpha	0
seq.16616.137	P13929	ENO3	Beta-enolase	0
seq.15376.134	P14091	CTSE	Cathepsin E	0
seq.3197.70	P14735	IDE	Insulin-degrading enzyme	0
seq.15669.7	P15056	BRAF	Serine/threonine-protein kinase B-raf	0
seq.18950.13	P15153	RAC2	Ras-related C3 botulinum toxin substrate 2	0
seq.10438.19	P15509	CSF2RA	Granulocyte-macrophage colony-stimulating factor receptor subunit alpha	0
seq.12873.11	P16150	SPN	Leukosialin	0
seq.9937.7	P17302	GJA1	Gap junction alpha-1 protein	0
seq.15675.3	P17676	CEBPB	CCAAT/enhancer-binding protein beta	0
seq.15325.14	P17677	GAP43	Neuromodulin	0
seq.16883.57	P20338	RAB4A	Ras-related protein Rab-4A	0
seq.5236.2	P20393	NR1D1	Nuclear receptor subfamily 1 group D member 1	0
seq.15466.30	P20849	COL9A1	Collagen alpha-1(IX) chain	0
seq.11081.1	P21695	GPD1	Glycerol-3-phosphate dehydrogenase [NAD(+)], cytoplasmic	0
seq.4801.13	P22079	LPO	Lactoperoxidase	0
seq.8089.173	P22736	NR4A1	Nuclear receptor subfamily 4 group A member 1	0
seq.9051.13	P24001	IL32	Interleukin-32	0
seq.9836.20	P27707	DCK	Deoxycytidine kinase	0
seq.8863.3	P27986	PIK3R1	Phosphatidylinositol 3-kinase regulatory subunit alpha	0
seq.4992.49	P28799	GRN	Granulins	0
seq.5260.80	P29597	TYK2	Non-receptor tyrosine-protein kinase TYK2	0
seq.11548.84	P30304	CDC25A	M-phase inducer phosphatase 1	0
seq.12427.8	P30305	CDC25B	M-phase inducer phosphatase 2	0
seq.17750.8	P31350	RRM2	Ribonucleoside-diphosphate reductase subunit M2	0
seq.10512.13	P32927	CSF2RB	Cytokine receptor common subunit beta:Extracellular domain	0
seq.5807.77	P32970	CD70	CD70 antigen	0
seq.18922.27	P34810	CD68	Macrosialin	0
seq.14111.15	P35442	THBS2	Thrombospondin-2	0
seq.3340.53	P35443	THBS4	Thrombospondin-4	0
seq.12960.9	P35557	GCK	Glucokinase	0
seq.8818.13	P38484	IFNGR2	Interferon gamma receptor 2:Cytoplasmic domain	0
seq.10346.5	P40763	STAT3	Signal transducer and activator of transcription 3	0
seq.13111.79	P41182	BCL6	B-cell lymphoma 6 protein	0
seq.3379.29	P41743	PRKCI	Protein kinase C iota type	0
seq.10372.18	P42226	STAT6	Signal transducer and activator of transcription 6	0
seq.12521.3	P42773	CDKN2C	Cyclin-dependent kinase 4 inhibitor C	0
seq.13085.18	P43220	GLP1R	Glucagon-like peptide 1 receptor:Cytoplasmic domain	0
seq.10722.13	P43405	SYK	Tyrosine-protein kinase SYK:Protein kinase domain	0
seq.18907.97	P43629	KIR3DL1	Killer cell immunoglobulin-like receptor 3DL1	0
seq.5242.37	P45985	MAP2K4	Dual specificity mitogen-activated protein kinase kinase 4	0
seq.13992.12	P46459	NSF	Vesicle-fusing ATPase	0
seq.6151.18	P46734	MAP2K3	Dual specificity mitogen-activated protein kinase kinase 3	0
seq.12711.19	P48165	GJA8	Gap junction alpha-8 protein	0
seq.8754.5	P48645	NMU	Neuromedin-U	0
seq.3391.10	P48736	PIK3CG	Phosphatidylinositol 4,5-bisphosphate 3-kinase catalytic subunit gamma isoform	0
seq.18874.66	P49715	CEBPA	CCAAT/enhancer-binding protein alpha	0
seq.3170.6	P50579	METAP2	Methionine aminopeptidase 2	0
seq.5723.4	P51460	INSL3	Insulin-like 3	0
seq.3898.5	P51665	PSMD7	26S proteasome non-ATPase regulatory subunit 7	0
seq.17175.5	P52564	MAP2K6	Dual specificity mitogen-activated protein kinase kinase 6	0
seq.11681.8	P52594	AGFG1	Arf-GAP domain and FG repeat-containing protein 1	0
seq.13130.150	P52789	HK2	Hexokinase-2	0
seq.19518.12	P52790	HK3	Hexokinase-3	0
seq.14131.37	P52799	EFNB2	Ephrin-B2:Extracellular domain	0
seq.13955.33	P53355	DAPK1	Death-associated protein kinase 1	0
seq.12700.9	P53396	ACLY	ATP-citrate synthase	0
seq.5005.4	P53778	MAPK12	Mitogen-activated protein kinase 12	0
seq.15418.25	P53779	MAPK10	Mitogen-activated protein kinase 10	0
seq.13465.5	P53805	RCAN1	Calcipressin-1	0
seq.3187.52	P54108	CRISP3	Cysteine-rich secretory protein 3	0
seq.19270.26	P54577	YARS1	Tyrosine--tRNA ligase, cytoplasmic	0
seq.9016.12	P55055	NR1H2	Oxysterols receptor LXR-beta	0
seq.15686.49	P55103	INHBC	Inhibin beta C chain	0
seq.11459.81	P55199	ELL	RNA polymerase II elongation factor ELL	0
seq.11215.6	P55291	CDH15	Cadherin-15:Cytoplasmic domain	0
seq.18190.15	P57730	CARD18	Caspase recruitment domain-containing protein 18	0
seq.5618.50	P58499	FAM3B	Protein FAM3B	0
seq.16769.20	P60763	RAC3	Ras-related C3 botulinum toxin substrate 3	0
seq.11549.6	P61371	ISL1	Insulin gene enhancer protein ISL-1	0
seq.18282.1	P61952	GNG11	Guanine nucleotide-binding protein G(I)/G(S)/G(O) subunit gamma-11	0
seq.13522.20	P62760	VSNL1	Visinin-like protein 1	0
seq.11568.2	P68106	FKBP1B	Peptidyl-prolyl cis-trans isomerase FKBP1B	0
seq.3427.63	P68400	CSNK2A1	Casein kinase II subunit alpha	0
seq.12358.6	P78318	IGBP1	Immunoglobulin-binding protein 1	0
seq.13609.11	P78347	GTF2I	General transcription factor II-I	0
seq.5092.51	P78504	JAG1	Protein jagged-1:Extracellular domain	0
seq.11325.8	P78543	BTG2	Protein BTG2	0
seq.15322.35	P78560	CRADD	Death domain-containing protein CRADD	0
seq.18921.30	P78562	PHEX	Phosphate-regulating neutral endopeptidase	0
seq.16867.76	Q00536	CDK16	Cyclin-dependent kinase 16	0
seq.5364.7	Q01105	SET	Protein SET	0
seq.19136.22	Q02252	ALDH6A1	Methylmalonate-semialdehyde dehydrogenase [acylating], mitochondrial	0
seq.11297.54	Q04721	NOTCH2	Neurogenic locus notch homolog protein 2	0
seq.3817.18	Q04759	PRKCQ	Protein kinase C theta type	0
seq.11094.104	Q05315	CLC	Galectin-10	0
seq.10627.87	Q06481	APLP2	Amyloid-like protein 2	0
seq.10056.5	Q08050	FOXM1	Forkhead box protein M1	0
seq.5202.4	Q08752	PPID	Peptidyl-prolyl cis-trans isomerase D	0
seq.10668.5	Q12846	STX4	Syntaxin-4	0
seq.3321.2	Q13007	IL24	Interleukin-24	0
seq.17747.45	Q13077	TRAF1	TNF receptor-associated factor 1	0
seq.10035.6	Q13115	DUSP4	Dual specificity protein phosphatase 4	0
seq.7207.4	Q13123	IK	Protein Red	0
seq.7789.182	Q13162	PRDX4	Peroxiredoxin-4	0
seq.15313.28	Q13257	MAD2L1	Mitotic spindle assembly checkpoint protein MAD2A	0
seq.17512.2	Q13287	NMI	N-myc-interactor	0
seq.11217.16	Q13363	CTBP1	C-terminal-binding protein 1	0
seq.18177.49	Q13564	NAE1	NEDD8-activating enzyme E1 regulatory subunit	0
seq.10851.77	Q14213	EBI3	Interleukin-27 subunit beta	0
seq.11266.8	Q14242	SELPLG	P-selectin glycoprotein ligand 1:Extracellular domain	0
seq.11154.3	Q14494	NFE2L1	Nuclear factor erythroid 2-related factor 1	0
seq.6410.26	Q14641	INSL4	Early placenta insulin-like peptide	0
seq.11560.76	Q14934	NFATC4	Nuclear factor of activated T-cells, cytoplasmic 4	0
seq.5080.131	Q14956	GPNMB	Transmembrane glycoprotein NMB:Extracellular domain	0
seq.12885.42	Q14995	NR1D2	Nuclear receptor subfamily 1 group D member 2	0
seq.8810.26	Q14CZ8	HEPACAM	Hepatocyte cell adhesion molecule	0
seq.14060.67	Q15080	NCF4	Neutrophil cytosol factor 4	0
seq.19564.61	Q15306	IRF4	Interferon regulatory factor 4	0
seq.16856.79	Q15555	MAPRE2	Microtubule-associated protein RP/EB family member 2	0
seq.13507.51	Q15628	TRADD	Tumor necrosis factor receptor type 1-associated DEATH domain protein	0
seq.13477.65	Q15722	LTB4R	Leukotriene B4 receptor 1	0
seq.6606.61	Q15726	KISS1	Metastasis-suppressor KiSS-1	0
seq.12503.5	Q15743	GPR68	Ovarian cancer G-protein coupled receptor 1	0
seq.5004.69	Q15759	MAPK11	Mitogen-activated protein kinase 11	0
seq.7903.18	Q15836	VAMP3	Vesicle-associated membrane protein 3	0
seq.19227.18	Q16520	BATF	Basic leucine zipper transcriptional factor ATF-like	0
seq.14178.18	Q16667	CDKN3	Cyclin-dependent kinase inhibitor 3	0
seq.12341.8	Q16828	DUSP6	Dual specificity protein phosphatase 6	0
seq.5457.5	Q5KU26	COLEC12	Collectin-12	0
seq.12706.2	Q5VT25	CDC42BPA	Serine/threonine-protein kinase MRCK alpha	0
seq.7224.11	Q6PIZ9	TRAT1	T-cell receptor-associated transmembrane adapter 1	0
seq.13043.157	Q6PL18	ATAD2	ATPase family AAA domain-containing protein 2	0
seq.15476.6	Q6UW15	REG3G	Regenerating islet-derived protein 3-gamma	0
seq.10637.50	Q6UXG2	ELAPOR1	UPF0577 protein KIAA1324:Extracellular domain	0
seq.14097.86	Q7LFX5	CHST15	Carbohydrate sulfotransferase 15	0
seq.16610.13	Q7Z4F1	LRP10	Low-density lipoprotein receptor-related protein 10	0
seq.16756.30	Q7Z4P5	GDF7	Growth/differentiation factor 7	0
seq.8318.13	Q7Z699	SPRED1	Sprouty-related, EVH1 domain-containing protein 1	0
seq.9319.59	Q7Z7H5	TMED4	Transmembrane emp24 domain-containing protein 4	0
seq.12482.5	Q12830	BPTF	Nucleosome-remodeling factor subunit BPTF	0
seq.11430.49	Q86Y01	DTX1	E3 ubiquitin-protein ligase DTX1	0
seq.9235.3	Q8IUK5	PLXDC1	Plexin domain-containing protein 1	0
seq.8989.40	Q8IWY4	SCUBE1	Signal peptide, CUB and EGF-like domain-containing protein 1	0
seq.8076.4	Q8IXA5	SPACA3	Sperm acrosome membrane-associated protein 3	0
seq.15368.3	Q8N8U9	BMPER	BMP-binding endothelial regulator protein	0
seq.11481.25	Q8TDQ0	HAVCR2	Hepatitis A virus cellular receptor 2	0
seq.19225.11	Q8WV28	BLNK	B-cell linker protein	0
seq.6480.1	Q8WVQ1	CANT1	Soluble calcium-activated nucleotidase 1	0
seq.11546.7	Q8WWM9	CYGB	Cytoglobin	0
seq.3399.31	Q8WWQ8	STAB2	Stabilin-2	0
seq.17356.34	Q8WWZ1	IL1F10	Interleukin-1 family member 10	0
seq.19215.7	Q92597	NDRG1	Protein NDRG1	0
seq.13463.1	Q92626	PXDN	Peroxidasin homolog	0
seq.12483.62	Q92753	RORB	Nuclear receptor ROR-beta	0
seq.18897.31	Q92769	HDAC2	Histone deacetylase 2	0
seq.19369.17	Q92830	KAT2A	Histone acetyltransferase KAT2A	0
seq.8900.28	Q92859	NEO1	Neogenin	0
seq.12753.6	Q92870	APBB2	Amyloid beta A4 precursor protein-binding family B member 2:Phosphotyrosine Interaction Domain 1	0
seq.14012.17	Q96C10	DHX58	Probable ATP-dependent RNA helicase DHX58	0
seq.9565.6	Q96IZ0	PAWR	PRKC apoptosis WT1 regulator protein	0
seq.12551.3	Q96J02	ITCH	E3 ubiquitin-protein ligase Itchy homolog	0
seq.9306.7	Q96PH6	DEFB118	Beta-defensin 118	0
seq.8946.38	Q96RI1	NR1H4	Bile acid receptor	0
seq.15692.300	Q96S42	NODAL	Nodal homolog	0
seq.8345.27	Q96SL4	GPX7	Glutathione peroxidase 7	0
seq.13657.2	Q96T60	PNKP	Bifunctional polynucleotide phosphatase/kinase	0
seq.6425.87	Q99542	MMP19	Matrix metalloproteinase-19	0
seq.10892.8	Q99650	OSMR	Oncostatin-M-specific receptor subunit beta	0
seq.3815.14	Q99665	IL12RB2	Interleukin-12 receptor subunit beta-2	0
seq.13044.5	Q99816	TSG101	Tumor susceptibility gene 101 protein	0
seq.14051.54	Q99958	FOXC2	Forkhead box protein C2	0
seq.13101.60	Q9BQB4	SOST	Sclerostin	0
seq.11286.78	Q9BQE4	SELENOS	Selenoprotein S	0
seq.10630.5	Q9BUP3	HTATIP2	Oxidoreductase HTATIP2	0
seq.11629.36	Q9BUZ4	TRAF4	TNF receptor-associated factor 4	0
seq.3603.60	Q9BXN2	CLEC7A	C-type lectin domain family 7 member A	0
seq.3796.79	Q9BY76	ANGPTL4	Angiopoietin-related protein 4	0
seq.8244.16	Q9BYC5	FUT8	Alpha-(1,6)-fucosyltransferase	0
seq.14268.4	Q9BYN0	SRXN1	Sulfiredoxin-1	0
seq.9901.28	Q9GZT9	EGLN1	Egl nine homolog 1	0
seq.3807.1	Q9GZV9	FGF23	Fibroblast growth factor 23	0
seq.11307.33	Q9H0M0	WWP1	NEDD4-like E3 ubiquitin-protein ligase WWP1	0
seq.11405.150	Q9H257	CARD9	Caspase recruitment domain-containing protein 9	0
seq.13438.115	Q9H2X0	CHRD	Chordin	0
seq.10040.63	Q9H3D4	TP63	Tumor protein 63	0
seq.5598.3	Q9H772	GREM2	Gremlin-2	0
seq.13985.12	Q9HAU4	SMURF2	E3 ubiquitin-protein ligase SMURF2	0
seq.12459.13	Q9HB21	PLEKHA1	Pleckstrin homology domain-containing family A member 1	0
seq.3327.27	Q9HB63	NTN4	Netrin-4	0
seq.3324.51	Q9HBG7	LY9	T-lymphocyte surface antigen Ly-9	0
seq.13930.3	Q9HC16	APOBEC3G	DNA dC->dU-editing enzyme APOBEC-3G	0
seq.11557.3	Q9HCE7	SMURF1	E3 ubiquitin-protein ligase SMURF1	0
seq.22578.17	Q9HCK4	ROBO2	Roundabout homolog 2	0
seq.9513.9	Q9HCT0	FGF22	Fibroblast growth factor 22	0
seq.7249.307	Q9HD36	BCL2L10	Bcl-2-like protein 10	0
seq.5690.49	Q9NNX1	TUFT1	Tuftelin	0
seq.6473.55	Q9NP55	BPIFA1	BPI fold-containing family A member 1	0
seq.11200.52	Q9NPY3	CD93	Complement component C1q receptor	0
seq.14271.23	Q9NRW1	RAB6B	Ras-related protein Rab-6B	0
seq.12970.35	Q9NUL3	STAU2	Double-stranded RNA-binding protein Staufen homolog 2	0
seq.14599.18	Q9NY15	STAB1	Stabilin-1	0
seq.4964.67	Q9NZ08	ERAP1	Endoplasmic reticulum aminopeptidase 1	0
seq.7167.102	Q9P0L0	VAPA	Vesicle-associated membrane protein-associated protein A	0
seq.11107.25	Q9P273	TENM3	Teneurin-3	0
seq.9043.7	Q9UBB9	TFIP11	Tuftelin-interacting protein 11	0
seq.19212.4	Q9UGM3	DMBT1	Deleted in malignant brain tumors 1 protein	0
seq.3400.49	Q9UHD2	TBK1	Serine/threonine-protein kinase TBK1	0
seq.11656.110	Q9UI08	EVL	Ena/VASP-like protein	0
seq.4355.13	Q9UIK4	DAPK2	Death-associated protein kinase 2	0
seq.7137.8	Q9UJ68	MSRA	Mitochondrial peptide methionine sulfoxide reductase	0
seq.4880.21	Q9UK05	GDF2	Growth/differentiation factor 2	0
seq.7959.34	Q9ULB5	CDH7	Cadherin-7	0
seq.5093.47	Q9Y219	JAG2	Protein jagged-2	0
seq.5604.30	Q9Y251	HPSE	Heparanase	0
seq.9015.1	Q9Y2Y8	PRG3	Proteoglycan 3	0
seq.12876.39	Q9Y4P9	SPEF1	Sperm flagellar protein 1	0
seq.12389.4	Q9Y5N6	ORC6	Origin recognition complex subunit 6	0
seq.9392.43	Q9UM21	MGAT4A	Alpha-1,3-mannosyl-glycoprotein 4-beta-N-acetylglucosaminyltransferase A	0
seq.13690.26	P21810	BGN	Biglycan	0
seq.5586.66	Q9UNW1	MINPP1	Multiple inositol polyphosphate phosphatase 1	0
seq.14139.16	Q8WWG1	NRG4	Neuregulin-4	0
seq.11708.2	P31025	LCN1	Lipocalin-1	0
seq.4718.5	P23284	PPIB	Peptidyl-prolyl cis-trans isomerase B	0
seq.18243.9	P30085	CMPK1	UMP-CMP kinase	0
seq.14076.74	P01036	CST4	Cystatin-S	0
seq.14100.63	P02747	C1QC	Complement C1q subcomponent subunit C	0
seq.14708.59	P07360	C8G	Complement component C8 gamma chain	0
seq.11140.56	P02452	COL1A1	Collagen alpha-1(I) chain:C-term propeptide	0
seq.16753.46	P12110	COL6A2	Collagen alpha-2(VI) chain	0
seq.18319.7	O00330	PDHX	Pyruvate dehydrogenase protein X component, mitochondrial	0
seq.11098.1	O00764	PDXK	Pyridoxal kinase	0
seq.19127.1	O14558	HSPB6	Heat shock protein beta-6	0
seq.13623.4	O14686	KMT2D	Histone-lysine N-methyltransferase 2D	0
seq.17691.1	O14773	TPP1	Tripeptidyl-peptidase 1	0
seq.19291.2	O14958	CASQ2	Calsequestrin-2	0
seq.19503.2	O60493	SNX3	Sorting nexin-3	0
seq.14687.6	O60664	PLIN3	Perilipin-3	0
seq.11582.63	O60884	DNAJA2	DnaJ homolog subfamily A member 2	0
seq.19488.1	O75340	PDCD6	Programmed cell death protein 6	0
seq.18309.18	O75390	CS	Citrate synthase, mitochondrial	0
seq.13503.19	O75915	ARL6IP5	PRA1 family protein 3	0
seq.11126.102	O75962	TRIO	Triple functional domain protein	0
seq.10677.9	O95168	NDUFB4	NADH dehydrogenase [ubiquinone] 1 beta subcomplex subunit 4	0
seq.9800.20	O95169	NDUFB8	NADH dehydrogenase [ubiquinone] 1 beta subcomplex subunit 8, mitochondrial	0
seq.9834.62	P00325	ADH1B	Alcohol dehydrogenase 1B	0
seq.6992.67	P02042	HBD	Hemoglobin subunit delta	0
seq.17396.23	P07327	ADH1A	Alcohol dehydrogenase 1A	0
seq.10088.37	P07741	APRT	Adenine phosphoribosyltransferase	0
seq.17384.110	P08237	PFKM	ATP-dependent 6-phosphofructokinase, muscle type	0
seq.12466.7	P09651	HNRNPA1	Heterogeneous nuclear ribonucleoprotein A1	0
seq.8903.1	P09669	COX6C	Cytochrome c oxidase subunit 6C	0
seq.17742.2	P10301	RRAS	Ras-related protein R-Ras	0
seq.3196.6	P10915	HAPLN1	Hyaluronan and proteoglycan link protein 1	0
seq.14332.3	P11233	RALA	Ras-related protein Ral-A	0
seq.17333.20	P11310	ACADM	Medium-chain specific acyl-CoA dehydrogenase, mitochondrial	0
seq.12575.30	P11586	MTHFD1	C-1-tetrahydrofolate synthase, cytoplasmic	0
seq.9843.5	P12814	ACTN1	Alpha-actinin-1	0
seq.9561.21	P13611	VCAN	Versican core protein	0
seq.15523.9	P13716	ALAD	Delta-aminolevulinic acid dehydratase	0
seq.17435.43	P13804	ETFA	Electron transfer flavoprotein subunit alpha, mitochondrial	0
seq.4192.10	P14550	AKR1A1	Alcohol dehydrogenase [NADP(+)]	0
seq.14227.21	P14649	MYL6B	Myosin light chain 6B	0
seq.12957.62	P14927	UQCRB	Cytochrome b-c1 complex subunit 7	0
seq.15524.30	P15259	PGAM2	Phosphoglycerate mutase 2	0
seq.12381.26	P16152	CBR1	Carbonyl reductase [NADPH] 1	0
seq.18408.26	P18085	ARF4	ADP-ribosylation factor 4	0
seq.19373.3	P19105	MYL12A	Myosin regulatory light chain 12A	0
seq.7748.11	P19404	NDUFV2	NADH dehydrogenase [ubiquinone] flavoprotein 2, mitochondrial	0
seq.17224.12	P20774	OGN	Mimecan	0
seq.3858.5	P24666	ACP1	Low molecular weight phosphotyrosine protein phosphatase	0
seq.10615.18	P25189	MPZ	Myelin protein P0	0
seq.9339.204	P26885	FKBP2	Peptidyl-prolyl cis-trans isomerase FKBP2	0
seq.7625.27	P27348	YWHAQ	14-3-3 protein theta	0
seq.4807.13	P27658	COL8A1	Collagen alpha-1(VIII) chain	0
seq.12504.26	P29536	LMOD1	Leiomodin-1	0
seq.12621.55	P30153	PPP2R1A	Serine/threonine-protein phosphatase 2A 65 kDa regulatory subunit A alpha isoform	0
seq.4693.72	P31937	HIBADH	3-hydroxyisobutyrate dehydrogenase, mitochondrial	0
seq.9844.138	P35609	ACTN2	Alpha-actinin-2	0
seq.9173.21	P36871	PGM1	Phosphoglucomutase-1	0
seq.19166.15	P39019	RPS19	40S ribosomal protein S19	0
seq.4968.50	P40121	CAPG	Macrophage-capping protein	0
seq.19376.74	P40261	NNMT	Nicotinamide N-methyltransferase	0
seq.3853.56	P40925	MDH1	Malate dehydrogenase, cytoplasmic	0
seq.12815.9	P41252	IARS1	Isoleucine--tRNA ligase, cytoplasmic	0
seq.13011.20	P46783	RPS10	40S ribosomal protein S10	0
seq.9202.309	P48047	ATP5PO	ATP synthase subunit O, mitochondrial	0
seq.19262.219	P49748	ACADVL	Very long-chain specific acyl-CoA dehydrogenase, mitochondrial	0
seq.17513.11	P50995	ANXA11	Annexin A11	0
seq.3480.7	P51452	DUSP3	Dual specificity protein phosphatase 3	0
seq.9764.79	P52597	HNRNPF	Heterogeneous nuclear ribonucleoprotein F	0
seq.11449.22	P52907	CAPZA1	F-actin-capping protein subunit alpha-1	0
seq.9053.16	P52943	CRIP2	Cysteine-rich protein 2	0
seq.13534.20	P54296	MYOM2	Myomesin-2	0
seq.11368.32	P54819	AK2	Adenylate kinase 2, mitochondrial	0
seq.13636.20	P55209	NAP1L1	Nucleosome assembly protein 1-like 1	0
seq.11539.4	P56134	ATP5MF	ATP synthase subunit f, mitochondrial	0
seq.18829.4	P60842	EIF4A1	Eukaryotic initiation factor 4A-I	0
seq.18883.4	P60981	DSTN	Destrin	0
seq.3905.62	P61088	UBE2N	Ubiquitin-conjugating enzyme E2 N	0
seq.14283.12	P61106	RAB14	Ras-related protein Rab-14	0
seq.3874.8	P68036	UBE2L3	Ubiquitin-conjugating enzyme E2 L3	0
seq.14146.92	P68431	H3C1	Histone H3.1	0
seq.13570.43	Q00341	HDLBP	Vigilin	0
seq.13711.10	Q00610	CLTC	Clathrin heavy chain 1	0
seq.18383.9	Q00688	FKBP3	Peptidyl-prolyl cis-trans isomerase FKBP3	0
seq.19296.51	Q01449	MYL7	Myosin regulatory light chain 2, atrial isoform	0
seq.19286.30	Q02045	MYL5	Myosin light chain 5	0
seq.5918.5	Q06323	PSME1	Proteasome activator complex subunit 1	0
seq.4967.1	Q07021	C1QBP	Complement component 1 Q subcomponent-binding protein, mitochondrial	0
seq.4979.34	Q07507	DPT	Dermatopontin	0
seq.11955.1	Q07960	ARHGAP1	Rho GTPase-activating protein 1:Rho-GTPase activating protein domain	0
seq.13983.27	Q08257	CRYZ	Quinone oxidoreductase	0
seq.5031.10	Q13813	SPTAN1	Spectrin alpha chain, non-erythrocytic 1	0
seq.14250.115	Q13867	BLMH	Bleomycin hydrolase	0
seq.18348.89	Q14103	HNRNPD	Heterogeneous nuclear ribonucleoprotein D0	0
seq.16060.99	Q14112	NID2	Nidogen-2	0
seq.12707.26	Q14195	DPYSL3	Dihydropyrimidinase-related protein 3	0
seq.14043.12	Q15075	EEA1	Early endosome antigen 1	0
seq.5650.9	Q15084	PDIA6	Protein disulfide-isomerase A6	0
seq.11436.6	Q16352	INA	Alpha-internexin	0
seq.12968.2	Q16527	CSRP2	Cysteine and glycine-rich protein 2	0
seq.13567.1	Q16555	DPYSL2	Dihydropyrimidinase-related protein 2	0
seq.12687.2	Q16698	DECR1	2,4-dienoyl-CoA reductase, mitochondrial	0
seq.19200.16	Q16718	NDUFA5	NADH dehydrogenase [ubiquinone] 1 alpha subcomplex subunit 5	0
seq.17739.1	Q16836	HADH	Hydroxyacyl-coenzyme A dehydrogenase, mitochondrial	0
seq.13937.75	Q86VP6	CAND1	Cullin-associated NEDD8-dissociated protein 1	0
seq.13966.30	Q5VTT5	MYOM3	Myomesin-3	0
seq.12709.63	Q92522	H1-10	Histone H1x	0
seq.9248.36	Q969H8	MYDGF	Myeloid-derived growth factor	0
seq.17466.72	Q96CM8	ACSF2	Acyl-CoA synthetase family member 2, mitochondrial	0
seq.19325.21	Q96IU4	ABHD14B	Protein ABHD14B	0
seq.17686.27	Q99426	TBCB	Tubulin-folding cofactor B	0
seq.18175.65	Q99536	VAT1	Synaptic vesicle membrane protein VAT-1 homolog	0
seq.13673.21	Q99832	CCT7	T-complex protein 1 subunit eta	0
seq.14067.6	Q99959	PKP2	Plakophilin-2	0
seq.13423.94	Q9BRX8	PRXL2A	Redox-regulatory protein FAM213A	0
seq.6451.64	Q9BXN1	ASPN	Asporin	0
seq.19278.19	Q9H0U4	RAB1B	Ras-related protein Rab-1B	0
seq.11421.10	Q9H223	EHD4	EH domain-containing protein 4	0
seq.13434.172	Q9NVD7	PARVA	Alpha-parvin	0
seq.7745.3	Q9NZ45	CISD1	CDGSH iron-sulfur domain-containing protein 1	0
seq.14005.2	Q9P2D1	CHD7	Chromodomain-helicase-DNA-binding protein 7	0
seq.19180.38	Q9UBP9	GULP1	PTB domain-containing engulfment adapter protein 1	0
seq.18295.102	Q9UBQ7	GRHPR	Glyoxylate reductase/hydroxypyruvate reductase	0
seq.4258.15	Q9UQ80	PA2G4	Proliferation-associated protein 2G4	0
seq.11303.7	Q9Y3Z3	SAMHD1	Deoxynucleoside triphosphate triphosphohydrolase SAMHD1	0
seq.12491.23	Q9Y696	CLIC4	Chloride intracellular channel protein 4	0
seq.12618.50	Q04828	AKR1C1	Aldo-keto reductase family 1 member C1	0
seq.5610.32	Q5VUB5	FAM171A1	Protein FAM171A1	0
seq.9076.25	P01210	PENK	Proenkephalin-A	0
seq.6508.68	O95969	SCGB1D2	Secretoglobin family 1D member 2	0
seq.13122.19	O43155	FLRT2	Leucine-rich repeat transmembrane protein FLRT2	0
seq.18342.2	Q9Y617	PSAT1	Phosphoserine aminotransferase	0
seq.7203.125	Q9Y644	RFNG	Beta-1,3-N-acetylglucosaminyltransferase radical fringe	0
seq.7859.21	Q9UN70	PCDHGC3	Protocadherin gamma-C3	0
seq.12617.2	Q9Y6E0	STK24	Serine/threonine-protein kinase 24	0
seq.9391.60	Q9UHG2	PCSK1N	ProSAAS	0
seq.8067.21	Q9Y6H6	KCNE3	Potassium voltage-gated channel subfamily E member 3	0
seq.13123.3	Q9NZU0	FLRT3	Leucine-rich repeat transmembrane protein FLRT3:Extracellular domain	0
seq.14203.3	P20073	ANXA7	Annexin A7	0
seq.9219.70	Q9UMX5	NENF	Neudesin	0
seq.6081.52	Q9UKZ9	PCOLCE2	Procollagen C-endopeptidase enhancer 2	0
seq.20117.5	Q13542	EIF4EBP2	Eukaryotic translation initiation factor 4E-binding protein 2	0
seq.6528.95	Q9UBQ6	EXTL2	Exostosin-like 2	0
seq.4971.1	Q9UBR2	CTSZ	Cathepsin Z	0
seq.8393.121	Q9UBX1	CTSF	Cathepsin F	0
seq.13661.193	P28325	CST5	Cystatin-D	0
seq.7244.16	Q9H665	IGFLR1	IGF-like family receptor 1	0
seq.6223.5	Q16661	GUCA2B	Guanylate cyclase activator 2B	0
seq.13107.9	O95274	LYPD3	Ly6/PLAUR domain-containing protein 3	0
seq.17728.61	O43633	CHMP2A	Charged multivesicular body protein 2a	0
seq.9115.78	O15204	ADAMDEC1	ADAM DEC1	0
seq.16902.17	P11279	LAMP1	Lysosome-associated membrane glycoprotein 1	0
seq.5078.82	O15197	EPHB6	Ephrin type-B receptor 6	0
seq.12560.9	Q8TCD5	NT5C	5'(3')-deoxyribonucleotidase, cytosolic type	0
seq.3041.55	Q9UBG0	MRC2	C-type mannose receptor 2	0
seq.3174.2	Q9UHI8	ADAMTS1	A disintegrin and metalloproteinase with thrombospondin motifs 1	0
seq.18930.28	O94813	SLIT2	Slit homolog 2 protein	0
seq.18841.1	Q9UIV8	SERPINB13	Serpin B13	0
seq.11355.10	Q9GZV4	EIF5A2	Eukaryotic translation initiation factor 5A-2	0
seq.10558.26	Q9HC56	PCDH9	Protocadherin-9	0
seq.15491.20	Q9HCU0	CD248	Endosialin	0
seq.15521.4	O94985	CLSTN1	Calsyntenin-1	0
seq.17514.48	Q9UL25	RAB21	Ras-related protein Rab-21	0
seq.17785.11	O43598	DNPH1	2'-deoxynucleoside 5'-phosphate N-hydrolase 1	0
seq.5861.78	P46952	HAAO	3-hydroxyanthranilate 3,4-dioxygenase	0
seq.19238.12	P15104	GLUL	Glutamine synthetase	0
seq.7130.4	Q6ISS4	LAIR2	Leukocyte-associated immunoglobulin-like receptor 2	0
seq.16919.1	P07108	DBI	Acyl-CoA-binding protein	0
seq.9197.4	O00182	LGALS9	Galectin-9	0
seq.9263.57	Q9HAT2	SIAE	Sialate O-acetylesterase	0
seq.9474.22	P07307	ASGR2	Asialoglycoprotein receptor 2	0
seq.7194.36	Q9Y639	NPTN	Neuroplastin	0
seq.9296.15	P23468	PTPRD	Receptor-type tyrosine-protein phosphatase delta	0
seq.3616.3	P15586	GNS	N-acetylglucosamine-6-sulfatase	0
seq.7083.74	O95460	MATN4	Matrilin-4	0
seq.7227.75	O43405	COCH	Cochlin	0
seq.12361.102	P62070	RRAS2	Ras-related protein R-Ras2	0
seq.6485.59	P15814	IGLL1	Immunoglobulin lambda-like polypeptide 1	0
seq.5756.66	Q9BXP8	PAPPA2	Pappalysin-2	0
seq.13132.14	Q13591	SEMA5A	Semaphorin-5A	0
seq.14226.120	Q9H2M3	BHMT2	S-methylmethionine--homocysteine S-methyltransferase BHMT2	0
seq.15558.63	Q07075	ENPEP	Glutamyl aminopeptidase	0
seq.14287.6	P51148	RAB5C	Ras-related protein Rab-5C	0
seq.19282.3	P51153	RAB13	Ras-related protein Rab-13	0
seq.15580.2	Q15375	EPHA7	Ephrin type-A receptor 7	0
seq.19222.124	P61020	RAB5B	Ras-related protein Rab-5B	0
seq.9287.6	P35270	SPR	Sepiapterin reductase	0
seq.8756.41	Q9UJ90	KCNE5	Potassium voltage-gated channel subfamily E regulatory beta subunit 5:N-term, opposite side of membrane	0
seq.17447.52	Q6FHJ7	SFRP4	Secreted frizzled-related protein 4	0
seq.19272.9	Q9UBV8	PEF1	Peflin	0
seq.15441.6	P17900	GM2A	Ganglioside GM2 activator	0
seq.8569.147	Q9NVJ2	ARL8B	ADP-ribosylation factor-like protein 8B	0
seq.8951.162	Q6UVK1	CSPG4	Chondroitin sulfate proteoglycan 4	0
seq.16558.2	Q99972	MYOC	Myocilin	0
seq.11626.7	Q13404	UBE2V1	Ubiquitin-conjugating enzyme E2 variant 1	0
seq.18165.181	Q15819	UBE2V2	Ubiquitin-conjugating enzyme E2 variant 2	0
seq.15486.126	P19801	AOC1	Amiloride-sensitive amine oxidase [copper-containing]	0
seq.5358.3	Q99983	OMD	Osteomodulin	0
seq.9357.4	O75629	CREG1	Protein CREG1	0
seq.4769.10	Q6UX06	OLFM4	Olfactomedin-4	0
seq.9185.15	P04155	TFF1	Trefoil factor 1	0
seq.19168.71	O43586	PSTPIP1	Proline-serine-threonine phosphatase-interacting protein 1	0
seq.6574.11	O60667	FCMR	Fas apoptotic inhibitory molecule 3	0
seq.3311.27	O75015	FCGR3B	Low affinity immunoglobulin gamma Fc region receptor III-B	0
seq.3173.49	Q02083	NAAA	N-acylethanolamine-hydrolyzing acid amidase	0
seq.18819.21	P45877	PPIC	Peptidyl-prolyl cis-trans isomerase C	0
seq.13104.32	P98172	EFNB1	Ephrin-B1	0
seq.12434.25	P53990	IST1	IST1 homolog	0
seq.10440.26	Q9H6B4	CLMP	CXADR-like membrane protein:Extracellular domain	0
seq.19183.164	P30050	RPL12	60S ribosomal protein L12	0
seq.3296.92	Q02246	CNTN2	Contactin-2	0
seq.12612.37	P20618	PSMB1	Proteasome subunit beta type-1	0
seq.12693.2	O75368	SH3BGRL	SH3 domain-binding glutamic acid-rich-like protein	0
seq.13126.52	Q02487	DSC2	Desmocollin-2	0
seq.5631.83	P12872	MLN	Promotilin	0
seq.8874.53	O75503	CLN5	Ceroid-lipofuscinosis neuronal protein 5:Lumenal domain	0
seq.3198.4	P22304	IDS	Iduronate 2-sulfatase	0
seq.5687.5	P14314	PRKCSH	Glucosidase 2 subunit beta	0
seq.4535.50	Q10588	BST1	ADP-ribosyl cyclase/cyclic ADP-ribose hydrolase 2	0
seq.10435.2	P20933	AGA	N(4)-(beta-N-acetylglucosaminyl)-L-asparaginase	0
seq.7768.10	P14384	CPM	Carboxypeptidase M	0
seq.5745.64	O43692	PI15	Peptidase inhibitor 15	0
seq.16803.4	P22676	CALB2	Calretinin	0
seq.10430.31	P08195	SLC3A2	4F2 cell-surface antigen heavy chain:Cytoplasmic domain	0
seq.5691.2	Q9H0B8	CRISPLD2	Cysteine-rich secretory protein LCCL domain-containing 2	0
seq.18339.207	P49720	PSMB3	Proteasome subunit beta type-3	0
seq.19252.67	P49721	PSMB2	Proteasome subunit beta type-2	0
seq.9359.9	Q6UY11	DLK2	Protein delta homolog 2	0
seq.6285.71	Q14165	MLEC	Malectin	0
[truncated: 2,668 more rows]

## Sheet: Supplemental Table 5
Supplemental Table 5 – Recalibrated LASSO model coefficients for use in UK Biobank.
Assay	UniProt	Panel	Beta
AARSD1	Q9BTE6	Oncology	0
ABHD14B	Q96IU4	Neurology	0
ABL1	P00519	Oncology	0
ACAA1	P09110	Oncology	0
ACAN	P16112	Cardiometabolic	0.00305863
ACE2	Q9BYF1	Cardiometabolic	0
ACOX1	Q15067	Cardiometabolic	0
ACP5	P13686	Cardiometabolic	-0.0291922
ACP6	Q9NPH0	Oncology	0.00069
ACTN4	O43707	Inflammation	0
ACVRL1	P37023	Neurology	-0.0034107
ACY1	Q03154	Cardiometabolic	0
ADA	P00813	Inflammation	0
ADA2	Q9NZK5	Cardiometabolic	-0.0083522
ADAM15	Q13444	Cardiometabolic	0
ADAM22	Q9P0K1	Neurology	-0.009147
ADAM23	O75077	Inflammation	0.00658891
ADAM8	P78325	Neurology	0
ADAMTS13	Q76LX8	Cardiometabolic	0
ADAMTS15	Q8TE58	Oncology	0
ADCYAP1R1	P41586	Oncology	0.00396386
ADGRB3	O60242	Neurology	0
ADGRE2	Q9UHX3	Inflammation	0
ADGRE5	P48960	Cardiometabolic	0
ADGRG1	Q9Y653	Oncology	0
ADGRG2	Q8IZP9	Cardiometabolic	-0.004572
ADH4	P08319	Cardiometabolic	0
ADM	P35318	Oncology	0
AFP	P02771	Neurology	0
AGER	Q15109	Inflammation	0.0356576
AGR2	O95994	Neurology	0
AGR3	Q8TD06	Oncology	0
AGRN	O00468	Inflammation	0
AGRP	O00253	Inflammation	0
AGXT	P21549	Cardiometabolic	0
AHCY	P23526	Cardiometabolic	0
AHSP	Q9NZD4	Neurology	0
AIF1	P55008	Oncology	0
AIFM1	O95831	Oncology	0
AK1	P00568	Cardiometabolic	0
AKR1B1	P15121	Oncology	0
AKR1C4	P17516	Cardiometabolic	0
AKT1S1	Q96B36	Neurology	0
AKT3	Q9Y243	Oncology	0
ALCAM	Q13740	Cardiometabolic	0
ALDH1A1	P00352	Neurology	0
ALDH3A1	P30838	Inflammation	0
ALPP	P05187	Oncology	-0.0275712
AMBP	P02760	Oncology	-0.0326193
AMIGO2	Q86SJ2	Oncology	0
AMN	Q9BXJ7	Inflammation	0
AMY2A	P04746	Cardiometabolic	0
AMY2B	P19961	Cardiometabolic	0
ANG	P03950	Cardiometabolic	-0.003521
ANGPT1	Q15389	Inflammation	0.00465148
ANGPT2	O15123	Oncology	-0.0357647
ANGPTL1	O95841	Cardiometabolic	0
ANGPTL3	Q9Y5C1	Cardiometabolic	-0.0307826
ANGPTL4	Q9BY76	Inflammation	0
ANGPTL7	O43827	Oncology	0
ANKRD54	Q6NXT1	Oncology	0
ANPEP	P15144	Cardiometabolic	0
ANXA10	Q9UJ72	Neurology	0.000477
ANXA11	P50995	Inflammation	0
ANXA3	P12429	Neurology	0
ANXA4	P09525	Cardiometabolic	-0.0107783
ANXA5	P08758	Neurology	0
AOC1	P19801	Inflammation	0
AOC3	Q16853	Cardiometabolic	0
APBB1IP	Q7Z5R6	Oncology	0
APEX1	P27695	Oncology	-0.0519448
APLP1	P51693	Cardiometabolic	0
APOH	P02749	Neurology	0
APOM	O95445	Cardiometabolic	0
APP	P05067	Neurology	0
APRT	P07741	Neurology	0
AREG	P15514	Oncology	0
ARG1	P05089	Oncology	0.00490779
ARHGAP1	Q07960	Oncology	0
ARHGAP25	P42331	Oncology	0
ARNT	P27540	Inflammation	0
ARSA	P15289	Neurology	0
ARSB	P15848	Oncology	0
ART3	Q13508	Cardiometabolic	0.00593992
ARTN	Q5T4W7	Inflammation	0
ASAH2	Q9NR71	Neurology	0.00396089
ASGR1	P07306	Neurology	0
ATG4A	Q8WYN0	Oncology	0
ATOX1	O00244	Oncology	-0.0092446
ATP5IF1	Q9UII2	Inflammation	0
ATP5PO	P48047	Neurology	0
ATXN10	Q9UBB4	Neurology	0
AZU1	P20160	Cardiometabolic	0
B4GALT1	P15291	Inflammation	0
BACH1	O14867	Inflammation	0
BAG3	O95817	Neurology	0
BAG6	P46379	Cardiometabolic	0
BAIAP2	Q9UQB8	Oncology	0.0113983
BAMBI	Q13145	Oncology	0
BCAM	P50895	Neurology	0
BCAN	Q96GW7	Neurology	0
BGN	P21810	Oncology	0
BID	P55957	Inflammation	-0.0021283
BIN2	Q9UBW5	Neurology	0
BIRC2	Q13490	Oncology	0
BLMH	Q13867	Cardiometabolic	0
BLVRB	P30043	Neurology	0.00619603
BMP4	P12644	Neurology	0.029203
BMP6	P22004	Cardiometabolic	0.0340669
BOC	Q9BWV1	Cardiometabolic	0
BPIFB1	Q8TDL5	Cardiometabolic	0
BRK1	Q8WUW1	Neurology	-0.001573
BSG	P35613	Inflammation	0.00304466
BST1	Q10588	Neurology	0
BST2	Q10589	Neurology	0.00158543
BTC	P35070	Oncology	0
BTN2A1	Q7KYR7	Inflammation	1.87e-05
BTN3A2	P78410	Inflammation	-0.0020237
C1QTNF1	Q9BXJ1	Cardiometabolic	-0.0231494
C2	P06681	Cardiometabolic	-0.0105981
C2CD2L	O14523	Neurology	0
C4BPB	P20851	Oncology	0
CA1	P00915	Cardiometabolic	0.00499772
CA11	O75493	Oncology	-0.000845
CA12	O43570	Oncology	0
CA13	Q8N1Q1	Cardiometabolic	0
CA2	P00918	Neurology	0
CA3	P07451	Cardiometabolic	0
CA4	P22748	Cardiometabolic	0
CA5A	P35218	Cardiometabolic	0
CA6	P23280	Neurology	0.081907
CA9	Q16790	Oncology	0
CALB1	P05937	Oncology	0
CALB2	P22676	Neurology	0
CAMKK1	Q8N5S9	Oncology	0
CANT1	Q8WVQ1	Cardiometabolic	0
CAPG	P40121	Oncology	-0.0048768
CARHSP1	Q9Y2V2	Neurology	0
CASP10	Q92851	Neurology	-3.64e-05
CASP2	P42575	Inflammation	0
CASP3	P42574	Cardiometabolic	0
CASP8	Q14790	Oncology	0
CBLIF	P27352	Cardiometabolic	0
CBLN4	Q9NTU7	Oncology	-0.0089847
CCDC80	Q76M96	Cardiometabolic	-0.016932
CCL11	P51671	Inflammation	-0.0121451
CCL13	Q99616	Inflammation	0
CCL14	Q16627	Cardiometabolic	0
CCL15	Q16663	Cardiometabolic	0
CCL16	O15467	Cardiometabolic	0
CCL17	Q92583	Inflammation	0
CCL18	P55774	Cardiometabolic	-0.027125
CCL19	Q99731	Neurology	-0.003121
CCL2	P13500	Neurology	0
CCL20	P78556	Inflammation	0
CCL21	O00585	Inflammation	-0.000557
CCL22	O00626	Inflammation	-0.0170139
CCL23	P55773	Inflammation	0
CCL24	O00175	Inflammation	0
CCL25	O15444	Inflammation	0.000124
CCL26	Q9Y258	Inflammation	0
CCL27	Q9Y4X3	Cardiometabolic	0
CCL28	Q9NRJ3	Inflammation	0
CCL3	P10147	Inflammation	-0.0088535
CCL5	P13501	Cardiometabolic	0
CCL7	P80098	Inflammation	0
CCL8	P80075	Oncology	0
CCN1	O00622	Oncology	0
CCN2	P29279	Inflammation	0
CCN3	P48745	Cardiometabolic	0
CCN4	O95388	Oncology	5.98e-06
CCN5	O76076	Neurology	0
CCS	O14618	Neurology	-0.0017283
CCT5	P48643	Oncology	0
CD109	Q6YHK3	Neurology	0
CD14	P08571	Cardiometabolic	-0.0093758
CD163	Q86VB7	Cardiometabolic	0
CD177	Q8N6Q3	Neurology	0
CD200	P41217	Inflammation	0
CD200R1	Q8TD46	Inflammation	0
CD207	Q9UJ71	Oncology	0
CD209	Q9NNX6	Cardiometabolic	0.00268214
CD22	P20273	Inflammation	0
CD244	Q9BZW8	Inflammation	0
CD27	P26842	Oncology	0
CD274	Q9NZQ7	Neurology	-0.0028931
CD28	P10747	Oncology	0
CD2AP	Q9Y5K6	Cardiometabolic	0
CD300C	Q08708	Neurology	0
CD300E	Q496F6	Oncology	0
CD300LF	Q8TDQ1	Oncology	0
CD300LG	Q6UXG3	Neurology	0
CD33	P20138	Oncology	0
CD34	P28906	Neurology	2.08e-05
CD38	P28907	Oncology	0
CD4	P01730	Inflammation	0
CD40LG	P29965	Inflammation	0
CD46	P15529	Cardiometabolic	0
CD48	P09326	Inflammation	0
CD5	P06127	Oncology	0
CD55	P08174	Cardiometabolic	0
CD58	P19256	Inflammation	0
CD59	P13987	Cardiometabolic	0.00029
CD6	P30203	Inflammation	0
CD63	P08962	Neurology	-0.0045266
CD69	Q07108	Cardiometabolic	-0.0024374
CD70	P32970	Inflammation	0
CD74	P04233	Neurology	0
CD79B	P40259	Inflammation	0
CD83	Q01151	Inflammation	0
CD84	Q9UIB8	Inflammation	0
CD8A	P01732	Neurology	-0.0017625
CD93	Q9NPY3	Cardiometabolic	0
CD99L2	Q8TCZ2	Neurology	0
CDC37	Q16543	Oncology	0
CDCP1	Q9H5V8	Neurology	-0.0136579
CDH1	P12830	Cardiometabolic	-0.0121702
CDH15	P55291	Neurology	0
CDH17	Q12864	Cardiometabolic	0
CDH2	P19022	Cardiometabolic	0
CDH3	P22223	Neurology	0.0208915
CDH5	P33151	Cardiometabolic	0.000243
CDH6	P55285	Cardiometabolic	0
CDHR1	Q96JP9	Neurology	0
CDHR5	Q9HBB8	Cardiometabolic	0
CDKN1A	P38936	Oncology	0
CDKN2D	P55273	Oncology	0
CDNF	Q49AH0	Oncology	0.131658
CDON	Q4KMG0	Inflammation	-0.0150629
CDSN	Q15517	Inflammation	0
CEACAM21	Q3KPI0	Inflammation	0
CEACAM3	P40198	Oncology	0
CEACAM8	P31997	Cardiometabolic	0.00555869
CEBPB	P17676	Cardiometabolic	0
CEP20	Q96NB1	Oncology	0
CEP43	O95684	Cardiometabolic	0
CERT	Q9Y5P4	Neurology	0
CES1	P23141	Cardiometabolic	-0.0116654
CES3	Q6UWW8	Oncology	0
CETN2	P41208	Neurology	0
CFC1	P0CG37	Oncology	0
CGA	P01215	Neurology	0
CGREF1	Q99674	Cardiometabolic	0
CHAC2	Q8WUX2	Oncology	-0.0069826
CHEK2	O96017	Cardiometabolic	0
CHGB	P05060	Neurology	0.00108451
CHI3L1	P36222	Cardiometabolic	0
CHIT1	Q13231	Cardiometabolic	-0.0075386
CHL1	O00533	Cardiometabolic	-0.0075876
CHMP1A	Q9HD42	Neurology	0
CHRDL1	Q9BU40	Inflammation	-9.59e-05
CHRDL2	Q6WN34	Cardiometabolic	0
CKAP4	Q07065	Inflammation	-0.0037075
CKMT1A_CKMT1B	P12532	Inflammation	0
CLC	Q05315	Cardiometabolic	0
CLEC10A	Q8IUN9	Neurology	0
CLEC11A	Q9Y240	Neurology	0
CLEC1A	Q8NC01	Cardiometabolic	0
CLEC1B	Q9P126	Neurology	0
CLEC4A	Q9UMR7	Inflammation	0
CLEC4C	Q8WTT0	Inflammation	0
CLEC4D	Q8WXI8	Inflammation	0
CLEC4G	Q6UXB4	Inflammation	0
CLEC6A	Q6EIG7	Oncology	0
CLEC7A	Q9BXN2	Inflammation	0
CLMP	Q9H6B4	Oncology	0
CLPP	Q16740	Neurology	0.00274832
CLPS	P04118	Neurology	0.00857545
CLSTN1	O94985	Neurology	0.00421262
CLSTN2	Q9H4D0	Inflammation	0
CLTA	P09496	Cardiometabolic	0
CLUL1	Q15846	Cardiometabolic	0.00308517
CNDP1	Q96KN2	Cardiometabolic	0.0658848
CNPY4	Q8N129	Oncology	0
CNTN1	Q12860	Cardiometabolic	0
CNTN2	Q02246	Oncology	0
CNTN3	Q9P232	Neurology	0
CNTN4	Q8IWV2	Neurology	0.00385043
CNTN5	O94779	Neurology	0
CNTNAP2	Q9UHC6	Inflammation	-0.0112209
COL18A1	P39060	Cardiometabolic	0
COL1A1	P02452	Cardiometabolic	0.00966977
COL6A3	P12111	Cardiometabolic	-0.0128565
COL9A1	P20849	Inflammation	0
COLEC12	Q5KU26	Inflammation	0
COMP	P49747	Cardiometabolic	0.00748709
COMT	P21964	Cardiometabolic	-0.0013686
COPE	O14579	Neurology	0
COX5B	P10606	Oncology	0
CPA1	P15085	Cardiometabolic	0
CPA2	P48052	Neurology	0
CPB1	P15086	Cardiometabolic	0
CPE	P16870	Oncology	0
CPM	P14384	Neurology	-0.0039514
CPPED1	Q9BRF8	Neurology	0
CPVL	Q9H3G5	Oncology	0
CPXM1	Q96SM3	Oncology	0
CR2	P20023	Cardiometabolic	0
CRACR2A	Q9BSW2	Oncology	0
CRADD	P78560	Neurology	0
CREG1	O75629	Oncology	0
CRH	P06850	Oncology	0
CRHBP	P24387	Inflammation	-0.0024069
CRIM1	Q9NZV1	Inflammation	-0.0059847
CRIP2	P52943	Neurology	-4.46e-05
CRISP2	P16562	Oncology	0.0720367
CRKL	P46109	Inflammation	0
CRLF1	O75462	Inflammation	0
CRNN	Q9UBG3	Oncology	-0.0072243
CRTAC1	Q9NQ79	Cardiometabolic	0
CRTAM	O95727	Neurology	0
CSF1	P09603	Inflammation	0
CSF2RA	P15509	Neurology	-0.0032199
CSF3	P09919	Inflammation	0
CST3	P01034	Cardiometabolic	0
CST5	P28325	Neurology	0.0132515
CST6	Q15828	Cardiometabolic	0
CST7	O76096	Inflammation	0
CSTB	P04080	Cardiometabolic	0
CTF1	Q16619	Cardiometabolic	0.00093
CTRB1	P17538	Neurology	0
CTRC	Q99895	Inflammation	0
CTSB	P07858	Cardiometabolic	0
CTSC	P53634	Inflammation	0
CTSF	Q9UBX1	Oncology	0
CTSH	P09668	Cardiometabolic	0
CTSO	P43234	Inflammation	-0.0144733
CTSS	P25774	Neurology	0
CTSV	O60911	Oncology	0
CTSZ	Q9UBR2	Cardiometabolic	0
CX3CL1	P78423	Neurology	0
CXADR	P78310	Inflammation	0
CXCL1	P09341	Inflammation	0
CXCL10	P02778	Inflammation	0
CXCL11	O14625	Neurology	0
CXCL12	P48061	Inflammation	0
CXCL13	O43927	Neurology	-0.0043147
CXCL14	O95715	Inflammation	0
CXCL16	Q9H2A7	Cardiometabolic	0
CXCL17	Q6UXB2	Inflammation	0
CXCL3	P19876	Inflammation	0
CXCL5	P42830	Cardiometabolic	-0.0079634
CXCL6	P80162	Inflammation	0
CXCL8	P10145	Oncology	-0.0019088
CXCL9	Q07325	Inflammation	0
DAB2	P98082	Oncology	0
DAG1	Q14118	Inflammation	0
DAPP1	Q9UN19	Inflammation	0
DARS1	P14868	Neurology	0
DBI	P07108	Neurology	-0.0492028
DBNL	Q9UJU6	Inflammation	0
DCN	P07585	Cardiometabolic	0
DCTN2	Q13561	Oncology	-0.0254821
DCTN6	O00399	Neurology	0
DCTPP1	Q9H773	Cardiometabolic	0.00319517
DCXR	Q7Z4W1	Oncology	0
DDAH1	O94760	Oncology	0
DDC	P20711	Cardiometabolic	0
DDR1	Q08345	Neurology	-0.000219
DDX58	O95786	Oncology	0
DECR1	Q16698	Inflammation	0
DEFA1_DEFA1B	P59665	Cardiometabolic	0
DEFB4A_DEFB4B	O15263	Oncology	0
DFFA	O00273	Inflammation	-0.000858
DIABLO	Q9NR28	Cardiometabolic	0
DKK1	O94907	Neurology	0.0179956
DKK3	Q9UBP4	Cardiometabolic	0
DKK4	Q9UBT3	Neurology	0
DKKL1	Q9UK85	Oncology	0
DLK1	P80370	Cardiometabolic	0
DLL1	O00548	Oncology	-0.017805
DNAJA2	O60884	Inflammation	0
DNAJB1	P25685	Oncology	0
DNAJB8	Q8NHS0	Cardiometabolic	0
DNER	Q8NFT8	Inflammation	0
DNPH1	O43598	Inflammation	0
DOK2	O60496	Cardiometabolic	0
DPEP1	P16444	Neurology	0
DPEP2	Q9H4A9	Oncology	0.0056939
DPP10	Q8N608	Inflammation	0
DPP4	P27487	Cardiometabolic	0
DPP6	P42658	Oncology	0
DPP7	Q9UHL4	Cardiometabolic	0
DPT	Q07507	Cardiometabolic	-0.0098514
DPY30	Q9C005	Oncology	0
DRAXIN	Q8NBI3	Neurology	0
DSC2	Q02487	Neurology	0
DSG2	Q14126	Neurology	0
DSG3	P32926	Oncology	0.0162268
DSG4	Q86SJ6	Oncology	0
DUSP3	P51452	Neurology	0
EBAG9	O00559	Neurology	0.0154457
ECE1	P42892	Neurology	0
EDA2R	Q9HAV5	Oncology	0
EDAR	Q9UNE0	Inflammation	0
EDIL3	O43854	Cardiometabolic	0
EFEMP1	Q12805	Cardiometabolic	-0.046567
EFNA1	P20827	Neurology	-0.0095236
EFNA4	P52798	Neurology	-0.0038104
EGF	P01133	Inflammation	0
EGFR	P00533	Cardiometabolic	0.0678904
EGLN1	Q9GZT9	Inflammation	0
EIF4B	P23588	Neurology	0
EIF4EBP1	Q13541	Cardiometabolic	-0.000289
EIF4G1	Q04637	Inflammation	0
EIF5A	P63241	Inflammation	0
ENAH	Q8N8S7	Inflammation	0
ENG	P17813	Cardiometabolic	0
ENO1	P06733	Neurology	-0.000608
ENO2	P09104	Neurology	0
ENPP2	Q13822	Cardiometabolic	0
ENPP5	Q9UJA9	Inflammation	0.0106172
ENPP7	Q6UWV6	Inflammation	-0.0029081
ENTPD2	Q9Y5L3	Oncology	0
ENTPD5	O75356	Cardiometabolic	-5.08e-05
ENTPD6	O75354	Cardiometabolic	-0.020331
EPHA1	P21709	Inflammation	0
EPHA10	Q5JZY3	Neurology	0
EPHA2	P29317	Oncology	0.000148
EPHB4	P54760	Cardiometabolic	0
EPHB6	O15197	Neurology	0
EPHX2	P34913	Cardiometabolic	0
EPO	P01588	Inflammation	0
EPS8L2	Q9H6S3	Oncology	0
ERBB2	P04626	Oncology	0
ERBB3	P21860	Inflammation	0.0115557
ERBB4	Q15303	Oncology	-0.0015509
EREG	O14944	Neurology	0
ERP44	Q9BS26	Oncology	0
ESAM	Q96AP7	Cardiometabolic	0
ESM1	Q9NQ30	Inflammation	0
EZR	P15311	Neurology	0
F11R	Q9Y624	Neurology	0
F3	P13726	Oncology	0
F7	P08709	Cardiometabolic	0
F9	P00740	Cardiometabolic	0
FABP1	P07148	Inflammation	0
FABP2	P12104	Cardiometabolic	-0.000108
FABP4	P15090	Cardiometabolic	-0.0802245
FABP5	Q01469	Neurology	0
FABP6	P51161	Cardiometabolic	0
FABP9	Q0Z7S8	Inflammation	0
FADD	Q13158	Cardiometabolic	0
FAM3B	P58499	Oncology	0
FAM3C	Q92520	Cardiometabolic	0
FAP	Q12884	Cardiometabolic	0.0307083
FAS	P25445	Cardiometabolic	0
FASLG	P48023	Inflammation	0
FBP1	P09467	Cardiometabolic	0
FCAR	P24071	Inflammation	0
FCER2	P06734	Neurology	0
FCGR2A	P12318	Cardiometabolic	0
FCGR2B	P31994	Oncology	0
FCGR3B	O75015	Cardiometabolic	0
FCN2	Q15485	Cardiometabolic	0.0105915
FCRL1	Q96LA6	Cardiometabolic	0
FCRL2	Q96LA5	Inflammation	0
FCRL3	Q96P31	Inflammation	0
FCRL5	Q96RD9	Neurology	0
FCRL6	Q6DN72	Inflammation	0
FCRLB	Q6BAA4	Oncology	-8.55e-06
FEN1	P39748	Oncology	0
FETUB	Q9UGM5	Cardiometabolic	0.00065
FGF19	O95750	Inflammation	-0.0148788
FGF2	P09038	Inflammation	0
FGF23	Q9GZV9	Oncology	0
FGF5	P12034	Inflammation	0
FGFBP1	Q14512	Oncology	0
FGFR2	P21802	Oncology	0
FGR	P09769	Neurology	0
FHIT	P49789	Neurology	0
FIS1	Q9Y3D6	Inflammation	0
FKBP1B	P68106	Inflammation	0
FKBP4	Q02790	Neurology	0
FKBP5	Q13451	Neurology	0
FKBP7	Q9Y680	Neurology	0
FLI1	Q01543	Oncology	0
FLRT2	O43155	Neurology	0.0134486
FLT1	P17948	Oncology	0
FLT3	P36888	Oncology	0
FLT3LG	P49771	Inflammation	0
FLT4	P35916	Oncology	0
FMR1	Q06787	Oncology	0
FOLR1	P15328	Oncology	0
FOLR2	P14207	Neurology	0
FOLR3	P41439	Oncology	0
FOXO1	Q12778	Inflammation	0.00721982
FOXO3	O43524	Oncology	-0.0054898
FRZB	Q92765	Neurology	0
FST	P19883	Inflammation	-0.000189
FSTL3	O95633	Inflammation	0
FUCA1	P04066	Cardiometabolic	0.00364736
FURIN	P09958	Oncology	0
FUT8	Q9BYC5	Neurology	0
FXN	Q16595	Oncology	0
GAL	P22466	Inflammation	0.00898133
GALNT10	Q86SR1	Oncology	0
GALNT2	Q10471	Oncology	0
GALNT3	Q14435	Inflammation	0
GAS6	Q14393	Cardiometabolic	0
GBP2	P32456	Inflammation	0
GCG	P01275	Oncology	0
GCNT1	Q02742	Oncology	0
GDF15	Q99988	Cardiometabolic	-0.051176
GDF2	Q9UK05	Cardiometabolic	0
GDNF	P39905	Neurology	0
GFAP	P14136	Oncology	0
GFER	P55789	Oncology	0
GFRA1	P56159	Oncology	0
GFRA2	O00451	Oncology	0
GFRA3	O60609	Neurology	0
GGA1	Q9UJY5	Neurology	0
GGH	Q92820	Cardiometabolic	-0.0078391
GGT5	P36269	Neurology	0.00493471
GH1	P01241	Cardiometabolic	-0.0084736
GH2	P01242	Oncology	0.00543036
GHRL	Q9UBU3	Cardiometabolic	0
GKN1	Q9NS71	Neurology	0
GLO1	Q04760	Cardiometabolic	0
GLRX	P35754	Cardiometabolic	0
GLT8D2	Q9H1C3	Neurology	0
GMPR	P36959	Inflammation	0
GNE	Q9Y223	Oncology	0
GNLY	P22749	Neurology	0
GOLM2	Q6P4E1	Neurology	0
GP1BA	P07359	Cardiometabolic	0
GP6	Q9HCN6	Neurology	0
GPC1	P35052	Oncology	0
GPC5	P78333	Neurology	0
GPNMB	Q14956	Cardiometabolic	0
GPR37	O15354	Cardiometabolic	-0.0058384
GRAP2	O75791	Cardiometabolic	0
GRK5	P34947	Cardiometabolic	0
GRN	P28799	Neurology	0
GRPEL1	Q9HAV7	Oncology	0
GSTA1	P08263	Cardiometabolic	0
GSTA3	Q16772	Oncology	0
GSTP1	P09211	Neurology	0
GUSB	P08236	Cardiometabolic	-0.0109372
GZMA	P12544	Inflammation	0
GZMB	P10144	Inflammation	0
GZMH	P20718	Cardiometabolic	0
HAGH	Q16775	Oncology	0
HAO1	Q9UJM8	Oncology	0
HARS1	P12081	Neurology	0
HAVCR1	Q96D42	Oncology	0
HAVCR2	Q8TDQ0	Neurology	4.1e-09
HBEGF	Q99075	Oncology	0.00767866
HBQ1	P09105	Oncology	0
HCLS1	P14317	Inflammation	0
HDGF	P51858	Oncology	0
HEBP1	Q9NRV9	Cardiometabolic	0
HEXIM1	O94992	Inflammation	0
HGF	P14210	Inflammation	-0.0035115
HGS	O14964	Oncology	0
HK2	P52789	Cardiometabolic	0
HLA-E	P13747	Inflammation	0
HMBS	P08397	Oncology	0
HMOX1	P09601	Cardiometabolic	0.0128401
HMOX2	P30519	Neurology	0
HNMT	P50135	Neurology	0
HNRNPK	P61978	Cardiometabolic	0
HPCAL1	P37235	Inflammation	0
HPGDS	O60760	Oncology	0.0356536
HS3ST3B1	Q9Y662	Oncology	0
HS6ST1	O60243	Oncology	6.24e-06
HSD11B1	P28845	Inflammation	0
HSP90B1	P14625	Neurology	0
HSPA1A	P0DMV8	Inflammation	0
HSPB1	P04792	Cardiometabolic	0
HSPB6	O14558	Oncology	0
HSPG2	P98160	Cardiometabolic	0
HTRA2	O43464	Oncology	0
HYAL1	Q12794	Cardiometabolic	0
HYOU1	Q9Y4L1	Cardiometabolic	-0.0141915
ICA1	Q05084	Inflammation	0
ICAM1	P05362	Cardiometabolic	0
ICAM2	P13598	Cardiometabolic	0
ICAM3	P32942	Cardiometabolic	0
ICAM4	Q14773	Inflammation	0
ICAM5	Q9UMF0	Cardiometabolic	-0.0051212
ICOSLG	O75144	Oncology	0
IDI2	Q9BXS1	Neurology	0
IDS	P22304	Inflammation	0.0191276
IDUA	P35475	Oncology	0
IFNG	P01579	Inflammation	0
IFNGR1	P15260	Inflammation	0.000425
IFNGR2	P38484	Neurology	0
IFNL1	Q8IU54	Neurology	0
IFNLR1	Q8IU57	Inflammation	0
IGF1R	P08069	Oncology	0
IGF2R	P11717	Neurology	0
IGFBP1	P08833	Cardiometabolic	0
IGFBP2	P18065	Cardiometabolic	0
IGFBP3	P17936	Cardiometabolic	0.00841737
IGFBP4	P22692	Neurology	0
IGFBP6	P24592	Cardiometabolic	6.44e-05
IGFBP7	Q16270	Cardiometabolic	0
IGFBPL1	Q8WX77	Cardiometabolic	-0.0099442
IGSF3	O75054	Oncology	0
IGSF8	Q969P0	Cardiometabolic	0
IKBKG	Q9Y6K9	Inflammation	0
IL10	P22301	Inflammation	0
IL10RA	Q13651	Inflammation	0.00242624
IL10RB	Q08334	Inflammation	0
IL11	P20809	Inflammation	0
IL12B	P29460	Inflammation	0
IL12RB1	P42701	Inflammation	0
IL13	P35225	Inflammation	0
IL13RA1	P78552	Oncology	0
IL15	P40933	Inflammation	0
IL15RA	Q13261	Inflammation	0
IL16	Q14005	Inflammation	0
IL17A	Q16552	Inflammation	0
IL17C	Q9P0M4	Inflammation	0
IL17D	Q8TAD2	Inflammation	0
IL17F	Q96PD4	Inflammation	0
IL17RA	Q96F46	Neurology	0
IL17RB	Q9NRM6	Inflammation	0
IL18	Q14116	Inflammation	0
IL18BP	O95998	Cardiometabolic	0
IL18R1	Q13478	Inflammation	-0.0135742
IL18RAP	O95256	Neurology	0
IL19	Q9UHD0	Cardiometabolic	0.00447273
IL1A	P01583	Inflammation	0
IL1B	P01584	Inflammation	0.00168851
IL1R1	P14778	Neurology	0
IL1R2	P27930	Inflammation	0.00436502
IL1RAP	Q9NPH3	Neurology	0
IL1RL1	Q01638	Cardiometabolic	0
IL1RL2	Q9HB29	Inflammation	0
IL1RN	P18510	Inflammation	-0.0185263
IL2	P60568	Inflammation	0
IL20	Q9NYY1	Inflammation	0
IL20RA	Q9UHF4	Inflammation	0
IL22RA1	Q8N6P7	Inflammation	0.0201942
IL24	Q13007	Inflammation	0
IL2RA	P01589	Cardiometabolic	-0.0003
IL2RB	P14784	Inflammation	0
IL32	P24001	Inflammation	0
IL34	Q6ZMJ4	Neurology	0
IL3RA	P26951	Inflammation	0.000749
IL4	P05112	Inflammation	0
IL4R	P24394	Inflammation	-0.0018025
IL5	P05113	Inflammation	0
IL5RA	Q01344	Inflammation	0
IL6	P05231	Oncology	-0.0199934
IL6R	P08887	Cardiometabolic	0
IL6ST	P40189	Cardiometabolic	-0.000472
IL7	P13232	Inflammation	0
IL7R	P16871	Neurology	0.00446849
ILKAP	Q9H0C8	Neurology	0
IMPA1	P29218	Neurology	0
ING1	Q9UK53	Neurology	0
INHBC	P55103	Neurology	0
IRAG2	Q12912	Cardiometabolic	0
IRAK4	Q9NWZ3	Inflammation	0
ISLR2	Q6UXK2	Neurology	0
ISM1	B1AKI9	Inflammation	0
ITGA11	Q9UKX5	Inflammation	0
ITGA5	P08648	Neurology	0
ITGA6	P23229	Inflammation	0
ITGAM	P11215	Neurology	0
ITGB1	P05556	Cardiometabolic	-0.0104035
ITGB1BP2	Q9UKP3	Cardiometabolic	0
ITGB2	P05107	Cardiometabolic	0
ITGB5	P18084	Oncology	0
ITGB6	P18564	Inflammation	0
ITGB7	P26010	Oncology	0
ITM2A	O43736	Inflammation	0
IVD	P26440	Neurology	0
JAM2	P57087	Neurology	0.00904723
JCHAIN	P01591	Inflammation	0
JUN	P05412	Inflammation	0
KAZALD1	Q96I82	Oncology	0
KDR	P35968	Oncology	0.022622
KEL	P23276	Neurology	0
KIFBP	Q96EK5	Oncology	0
KIR2DL3	P43628	Oncology	2.25e-05
KIR3DL1	P43629	Oncology	0.0235079
KIRREL2	Q6UWL6	Neurology	0
KIT	P10721	Cardiometabolic	0
KITLG	P21583	Cardiometabolic	0
KLB	Q86Z14	Neurology	0
KLK10	O43240	Oncology	-0.0092474
KLK11	Q9UBX7	Oncology	-0.0161573
KLK12	Q9UKR0	Oncology	0
KLK13	Q9UKR3	Oncology	0.011077
KLK14	Q9P0G3	Oncology	0
KLK4	Q9Y5K2	Oncology	0.000121
KLK6	Q92876	Oncology	0
KLK8	O60259	Oncology	0
KLRB1	Q12918	Inflammation	-0.0019187
KRT14	P02533	Neurology	0
KRT18	P05783	Oncology	0
KRT19	P08727	Inflammation	0
KRT5	P13647	Neurology	-0.0115942
KYAT1	Q16773	Cardiometabolic	-0.0037667
KYNU	Q16719	Inflammation	-0.0069054
L1CAM	P32004	Oncology	0
LACTB2	Q53H82	Cardiometabolic	0
LAG3	P18627	Oncology	0
LAIR1	Q6GTX8	Inflammation	0
LAIR2	Q6ISS4	Neurology	-0.0052437
LAMA4	Q16363	Inflammation	0
LAP3	P28838	Inflammation	0
LAT	O43561	Inflammation	0
LAT2	Q9GZY6	Oncology	0
LAYN	Q6UX15	Neurology	0
LBP	P18428	Cardiometabolic	-0.0031404
LCN2	P80188	Cardiometabolic	0
LDLR	P01130	Cardiometabolic	0.00218824
LEFTY2	O00292	Oncology	-0.0226551
LEP	P41159	Cardiometabolic	-0.135393
LEPR	P48357	Cardiometabolic	0
LGALS1	P09382	Cardiometabolic	0
LGALS3	P17931	Cardiometabolic	0
LGALS4	P56470	Inflammation	0
LGALS7_LGALS7B	P47929	Oncology	0
LGALS8	O00214	Neurology	0
LGALS9	O00182	Inflammation	0
LGMN	Q99538	Inflammation	0
LHB	P01229	Oncology	0
LIF	P15018	Neurology	0
LIFR	P42702	Inflammation	0
LILRA2	Q8N149	Neurology	0
LILRA5	A6NI73	Cardiometabolic	-0.0054243
LILRB1	Q8NHL6	Cardiometabolic	0
LILRB2	Q8N423	Cardiometabolic	0
LILRB4	Q8NHJ6	Inflammation	0
LILRB5	O75023	Cardiometabolic	0.0171403
LPCAT2	Q7L5N7	Oncology	0
LPL	P06858	Cardiometabolic	-0.0070045
LPO	P22079	Neurology	0
LRIG1	Q96JA1	Oncology	-0.0069321
LRP1	Q07954	Oncology	0
LRP11	Q86VZ4	Cardiometabolic	-0.0031778
LRPAP1	P30533	Neurology	0
LRRC25	Q8N386	Oncology	0
LRRN1	Q6UXK5	Inflammation	0.0033933
LSM1	O15116	Oncology	0
LSP1	P33241	Inflammation	0
LTA	P01374	Inflammation	0
LTA4H	P09960	Oncology	-0.007944
LTBR	P36941	Inflammation	0
LTO1	Q8WV07	Inflammation	0
LXN	Q9BS40	Neurology	-0.0033333
LY6D	Q14210	Inflammation	0
LY75	O60449	Inflammation	0
LY9	Q9HBG7	Inflammation	0
LYN	P07948	Oncology	0
LYPD1	Q8N2G4	Neurology	0
LYPD3	O95274	Oncology	0
LYPD8	Q6UX82	Oncology	0
MAD1L1	Q9Y6D9	Neurology	0
MAEA	Q7L5Y9	Oncology	0
MAGED1	Q9Y5V3	Oncology	0
MANF	P55145	Inflammation	0
MANSC1	Q9H8J5	Oncology	0
MAP2K6	P52564	Inflammation	-0.0036464
MAP4K5	Q9Y4K4	Neurology	0
MAPK9	P45984	Inflammation	0
MAPT	P10636	Neurology	0
MARCO	Q9UEW3	Cardiometabolic	0
MASP1	P48740	Neurology	0
MATN2	O00339	Inflammation	0
MATN3	O15232	Neurology	0
MAX	P61244	Neurology	0
MB	P02144	Cardiometabolic	0.0880024
MCAM	P43121	Cardiometabolic	0.0052958
MDGA1	Q8NFP4	Neurology	0
MDK	P21741	Oncology	9.5e-05
MEGF10	Q96KG7	Inflammation	0.0039255
MEPE	Q9NQ76	Inflammation	0
MERTK	Q12866	Inflammation	0
MESD	Q14696	Neurology	0
MET	P08581	Cardiometabolic	0.0134343
METAP1	P53582	Neurology	0
METAP1D	Q6UB28	Inflammation	0
METAP2	P50579	Oncology	0
MFAP3	P55082	Cardiometabolic	0
MFAP5	Q13361	Cardiometabolic	0
MFGE8	Q08431	Neurology	-0.020213
MGMT	P16455	Inflammation	-2.15e-05
MIA	Q16674	Oncology	0
MIF	P14174	Neurology	0
MILR1	Q7Z6M3	Inflammation	0.00801814
MITD1	Q8WV92	Neurology	0
MLN	P12872	Inflammation	0
MME	P08473	Oncology	0
MMP1	P03956	Inflammation	0
MMP10	P09238	Inflammation	0.0069115
MMP12	P39900	Oncology	-0.0435747
MMP13	P45452	Neurology	0
MMP3	P08254	Neurology	0
MMP7	P09237	Cardiometabolic	-0.0183172
MMP8	P22894	Neurology	-0.000368
MMP9	P14780	Neurology	0
MNDA	P41218	Cardiometabolic	0
MOG	Q16653	Oncology	0
MPI	P34949	Oncology	0
MPIG6B	O95866	Inflammation	0
MPO	P05164	Neurology	-1.07e-05
MSLN	Q13421	Oncology	0
MSMB	P08118	Cardiometabolic	-0.0449484
MSR1	P21757	Neurology	0
MSRA	Q9UJ68	Oncology	-0.0162507
MSTN	O14793	Cardiometabolic	0
MUC16	Q8WXI7	Oncology	0
MVK	Q03426	Inflammation	0
MYOC	Q99972	Neurology	0
MZB1	Q8WU39	Inflammation	0
NAAA	Q02083	Neurology	0
NADK	O95544	Cardiometabolic	0
NAMPT	P43490	Oncology	0
NBL1	P41271	Oncology	0
NCAM1	P13591	Cardiometabolic	-0.000187
NCAM2	O15394	Neurology	0
NCAN	O14594	Neurology	0
NCF2	P19878	Inflammation	0.0173359
NCK2	O43639	Inflammation	0
NCR1	O76036	Inflammation	0
NDRG1	Q92597	Neurology	0
NECTIN2	Q92692	Cardiometabolic	0
NECTIN4	Q96NY8	Oncology	0
NEFL	P07196	Neurology	0
NELL1	Q92832	Oncology	0.00590396
NELL2	Q99435	Inflammation	0
NFASC	O94856	Inflammation	0
NFATC1	O95644	Inflammation	-8.9e-05
NFKBIE	O00221	Oncology	0
NGF	P01138	Neurology	0
NID1	P14543	Cardiometabolic	0
NID2	Q14112	Neurology	0
NMNAT1	Q9HAN9	Neurology	0
NOS3	P29474	Neurology	0
NOTCH1	P46531	Cardiometabolic	0
NOTCH3	Q9UM47	Cardiometabolic	0
NPDC1	Q9NQX5	Cardiometabolic	0
NPM1	P06748	Neurology	0
NPPB	P16860	Cardiometabolic	0
NPPC	P23582	Inflammation	-0.0010514
NPTN	Q9Y639	Oncology	4.82e-05
NPTX1	Q15818	Neurology	0
NPTXR	O95502	Cardiometabolic	-0.0101134
NPY	P01303	Oncology	0.012918
NRCAM	Q92823	Cardiometabolic	0
NRP1	O14786	Cardiometabolic	0.014212
NRP2	O60462	Neurology	-3.46e-05
NSFL1C	Q9UNZ2	Neurology	0
NT5C3A	Q9H0P0	Inflammation	0
NT5E	P21589	Oncology	0
NTF3	P20783	Inflammation	0
NTF4	P34130	Oncology	0
NTRK2	Q16620	Cardiometabolic	0
NTRK3	Q16288	Neurology	0.118425
NUB1	Q9Y5A7	Inflammation	0
NUCB2	P80303	Oncology	-0.0075392
NUDC	Q9Y266	Inflammation	0
[truncated: 384 more rows]

## Sheet: Supplemental Table 6
Supplemental Table 6 – LASSO model coefficients for the recalibrated top 21 proteomic CRF score.
[truncated: 22 more rows]

[truncated: 8 more sheets: Supplemental Table 7, Supplemental Table 8, Supplemental Table 9, Supplemental Table 10, Supplemental Table 11, Supplemental Table 12, Supplemental Table 13, Supplemental Table 14]
